# Supplementary material for: 3-(4-Fluoro­phenyl­sulfin­yl)-5-iodo-2-methyl-1-benzofuran
Source: Acta Crystallogr Sect E Struct Rep Online. 2010 Jun 30;66(Pt 7):o1876. doi: 10.1107/S1600536810024931 (PMC3006988; doi:10.1107/S1600536810024931)
Supplement: Supplementary file 2 [file e-66-o1876-Isup2.hkl]

# 
# h,k,l, Fc-squared, Fo-squared, sigma(Fo-squared) and status flag 
# 
data_I
_shelx_title ' 1017 IN P2(1)/C' 
_shelx_refln_list_code          4 
_shelx_F_calc_maximum      274.21 
_exptl_crystal_F_000       776.00 
_reflns_d_resolution_high  0.7681 
 
loop_ 
 _symmetry_equiv_pos_as_xyz 
 'x, y, z' 
 '-x, y+1/2, -z+1/2' 
 '-x, -y, -z' 
 'x, -y-1/2, z-1/2' 
 
_cell_length_a    13.1665 
_cell_length_b    11.4338 
_cell_length_c     9.9296 
_cell_angle_alpha  90.000 
_cell_angle_beta  107.181 
_cell_angle_gamma  90.000 
 
_shelx_F_squared_multiplier     1.000 
 
loop_ 
 _refln_index_h 
 _refln_index_k 
 _refln_index_l 
 _refln_F_squared_calc 
 _refln_F_squared_meas 
 _refln_F_squared_sigma 
 _refln_observed_status 
   1   0   0      862.12      925.02     35.92 o 
   2   0   0    32175.47    25528.64    516.04 o 
   3   0   0     9921.59    10119.48    199.11 o 
   4   0   0    17846.56    16631.12    324.05 o 
   5   0   0     2382.41     2521.32     53.93 o 
   6   0   0    12080.70    12297.78    244.82 o 
   7   0   0     3741.26     3512.80     84.17 o 
   8   0   0     2227.71     2570.25     80.48 o 
   9   0   0     6638.39     6728.87    155.72 o 
  10   0   0      618.64      616.40     23.55 o 
  11   0   0     4808.99     4827.54    118.58 o 
  12   0   0     1826.64     1888.89     55.19 o 
  13   0   0     3424.56     3468.61     91.72 o 
  14   0   0      756.56      793.03     36.80 o 
  15   0   0     1065.51     1158.34     62.93 o 
  16   0   0     1192.85     1287.69     69.92 o 
   1   1   0     3904.57     3992.36     53.75 o 
   2   1   0     3781.70     3992.40     79.99 o 
   3   1   0    22636.78    18919.85    282.55 o 
   4   1   0    18083.85    16459.14    241.74 o 
   5   1   0     5484.63     5457.19     82.84 o 
   6   1   0    19823.76    19213.45    265.46 o 
   7   1   0     2107.52     2008.07     33.71 o 
   8   1   0    13320.96    13196.52    195.03 o 
   9   1   0     1521.11     1490.84     32.83 o 
  10   1   0     4947.19     4782.99     81.66 o 
  11   1   0      232.69      231.53     10.00 o 
  12   1   0     2907.10     2939.17     55.62 o 
  13   1   0        8.05       11.95      4.11 o 
  14   1   0     1276.34     1313.77     37.32 o 
  15   1   0      705.37      731.04     28.67 o 
  16   1   0       63.63       74.09     12.15 o 
   0   2   0      528.01      504.90     12.95 o 
   1   2   0     4113.68     4207.35     54.28 o 
   2   2   0    11719.34    11094.54    243.00 o 
   3   2   0     1584.44     1639.39     34.66 o 
   4   2   0     2040.73     2118.74     33.20 o 
   5   2   0      297.75      282.65      6.54 o 
   6   2   0     1749.69     1725.70     27.51 o 
   7   2   0     1587.68     1540.91     29.48 o 
   8   2   0     1127.98     1264.88     23.39 o 
   9   2   0      719.55      704.49     17.56 o 
  10   2   0       26.45       34.58      4.24 o 
  11   2   0      986.77      958.56     23.27 o 
  12   2   0      584.75      563.79     17.14 o 
  13   2   0      434.64      422.83     17.71 o 
  14   2   0      790.12      793.23     26.45 o 
  15   2   0      215.24      214.19     15.21 o 
  16   2   0       10.74       14.57      8.79 o 
   1   3   0        6.55        7.67      0.92 o 
   2   3   0      195.66      210.78      5.34 o 
   3   3   0       81.26       80.81      6.82 o 
   4   3   0       77.70       65.71      4.26 o 
   5   3   0      151.91      167.92      8.37 o 
   6   3   0      367.46      385.83     12.41 o 
   7   3   0       14.30       21.19      3.34 o 
   8   3   0      253.97      278.02      8.14 o 
   9   3   0      127.40      135.11      6.94 o 
  10   3   0      472.08      525.07     15.21 o 
  11   3   0       37.60       44.63      5.07 o 
  12   3   0      256.36      287.91     13.80 o 
  13   3   0      141.97      142.68     10.46 o 
  14   3   0        0.57        0.82      5.96 o 
  15   3   0        5.58        0.87      7.00 o 
  16   3   0        6.11        8.58      8.03 o 
   0   4   0    19769.44    17799.22    321.59 o 
   1   4   0     1032.01     1067.79     16.01 o 
   2   4   0    13491.63    13479.57    171.58 o 
   3   4   0     3154.59     3359.66     51.89 o 
   4   4   0     6712.62     6808.17    108.92 o 
   5   4   0     2229.25     2365.45     42.06 o 
   6   4   0     5165.11     5330.63     81.37 o 
   7   4   0     3982.96     4074.39     70.75 o 
   8   4   0      247.30      255.23      8.06 o 
   9   4   0     1216.31     1245.97     26.35 o 
  10   4   0      275.24      271.07     14.11 o 
  11   4   0      719.18      753.66     23.15 o 
  12   4   0      304.31      325.47     18.32 o 
  13   4   0      770.79      810.33     32.46 o 
  14   4   0      831.44      902.04     41.33 o 
  15   4   0      143.31      159.24     17.48 o 
   1   5   0    11450.16    11482.88    151.43 o 
   2   5   0     4533.09     4859.21     67.87 o 
   3   5   0     9762.92     9846.52    145.65 o 
   4   5   0     9852.10     9934.43    148.53 o 
   5   5   0     3426.63     3318.29     52.64 o 
   6   5   0     5410.69     5196.81     79.47 o 
   7   5   0     1912.75     2011.88     40.24 o 
   8   5   0    11733.94    11847.02    202.40 o 
   9   5   0     1140.79     1159.93     29.07 o 
  10   5   0     2470.08     2538.77     68.33 o 
  11   5   0      215.85      213.52     14.19 o 
  12   5   0     2140.05     2162.76     85.07 o 
  13   5   0        2.56       -1.33      5.59 o 
  14   5   0     1809.80     1938.11     70.22 o 
  15   5   0      527.38      577.45     33.34 o 
   0   6   0    54142.66    44277.60    798.99 o 
   1   6   0      387.83      434.82      8.91 o 
   2   6   0    13247.93    12761.74    168.13 o 
   3   6   0     1477.83     1629.68     25.22 o 
   4   6   0     9774.99    10017.20    158.75 o 
   5   6   0     1980.34     2013.25     51.88 o 
   6   6   0     2045.21     2071.66     35.60 o 
   7   6   0     3704.63     3683.86     79.75 o 
   8   6   0      339.29      322.05     14.57 o 
   9   6   0     4176.88     4234.07    120.77 o 
  10   6   0        0.21        4.06      4.02 o 
  11   6   0     2988.05     3097.80     82.90 o 
  12   6   0      649.01      658.43     32.74 o 
  13   6   0     2435.31     2512.93     84.04 o 
  14   6   0      265.32      277.25     22.25 o 
   1   7   0     3823.01     3882.71     91.89 o 
   2   7   0      634.60      564.68     12.39 o 
   3   7   0     6085.94     6336.18     88.37 o 
   4   7   0     4836.09     4958.06     99.92 o 
   5   7   0     1105.24     1105.88     28.20 o 
   6   7   0     7911.72     7793.77    176.13 o 
   7   7   0     3090.78     3088.63     76.29 o 
   8   7   0     1251.92     1177.57     35.48 o 
   9   7   0      452.59      461.47     23.69 o 
  10   7   0     3819.83     3735.51    110.79 o 
  11   7   0        3.81        5.85      5.96 o 
  12   7   0     1064.54     1033.27     43.87 o 
  13   7   0        9.67        8.46      7.38 o 
  14   7   0       22.25       15.02      8.54 o 
   0   8   0      839.00      675.84     33.21 o 
   1   8   0      467.19      493.06     10.32 o 
   2   8   0     1892.98     1994.01     81.31 o 
   3   8   0        3.51        2.82      2.27 o 
   4   8   0      638.19      588.42     39.81 o 
   5   8   0        7.67        8.05      5.06 o 
   6   8   0      397.61      372.06     16.23 o 
   7   8   0      222.96      202.71     12.05 o 
   8   8   0        6.48        5.55      9.32 o 
   9   8   0       37.64       31.99      9.32 o 
  10   8   0       57.71       65.21     10.04 o 
  11   8   0      191.22      158.07     15.41 o 
  12   8   0       98.02       82.51     12.36 o 
  13   8   0      233.04      215.07     19.35 o 
   1   9   0      532.17      378.06     24.15 o 
   2   9   0       14.07        8.94      3.59 o 
   3   9   0      266.97      250.41     26.34 o 
   4   9   0      516.41      456.11     42.82 o 
   5   9   0      697.96      688.16     30.48 o 
   6   9   0       35.99       65.94      7.25 o 
   7   9   0      253.80      271.73     14.69 o 
   8   9   0       10.08       13.16      5.88 o 
   9   9   0        1.44        3.90      5.31 o 
  10   9   0       97.74      143.65     14.17 o 
  11   9   0        2.78        7.48      6.55 o 
  12   9   0      308.28      349.90     24.10 o 
  13   9   0       38.79       57.68     11.95 o 
   0  10   0     4820.13     4748.93    362.42 o 
   1  10   0      713.92      670.13     26.83 o 
   2  10   0     2127.15     2044.91     96.46 o 
   3  10   0     1601.50     1587.55     39.10 o 
   4  10   0     1187.79     1238.62     68.42 o 
   5  10   0     1380.62     1357.59     40.32 o 
   6  10   0     1291.41     1351.27     40.96 o 
   7  10   0     2724.38     2822.81     73.93 o 
   8  10   0      117.68      150.74     18.94 o 
   9  10   0     1363.10     1508.35     54.91 o 
  10  10   0        2.23        1.81      5.55 o 
  11  10   0      483.20      576.14     38.46 o 
  12  10   0        0.85        6.59      7.13 o 
   1  11   0     5723.43     5061.93    153.67 o 
   2  11   0      496.47      477.80     22.27 o 
   3  11   0     4996.81     4732.49    166.70 o 
   4  11   0     4332.49     4167.49    102.38 o 
   5  11   0     1100.12     1079.99     35.48 o 
   6  11   0     2433.42     2482.62     77.57 o 
   7  11   0      624.17      691.93     62.35 o 
   8  11   0     2209.54     2343.57     89.73 o 
   9  11   0      143.41      137.52     14.42 o 
  10  11   0     1520.63     1695.32     61.88 o 
  11  11   0        1.48        0.30      6.30 o 
   0  12   0     6275.28     5962.99    255.79 o 
   1  12   0       95.46       99.25     12.75 o 
   2  12   0     5781.46     5227.37    160.47 o 
   3  12   0      249.64      237.14     26.22 o 
   4  12   0     3230.61     3276.32    150.91 o 
   5  12   0      668.61      620.09     34.96 o 
   6  12   0      656.85      646.89     30.59 o 
   7  12   0     1199.06     1193.97     46.36 o 
   8  12   0        4.31       11.17      6.86 o 
   9  12   0     1509.80     1532.37     57.94 o 
   1  13   0      620.83      709.95     35.64 o 
   2  13   0      864.70      845.18     40.17 o 
   3  13   0      937.60      959.65     61.76 o 
   4  13   0     1162.73     1131.53     68.17 o 
   5  13   0       67.14       97.89     19.23 o 
   6  13   0     2176.81     2285.21    115.37 o 
   7  13   0      532.19      507.50     42.53 o 
   0  14   0      530.62      566.35     46.03 o 
   1  14   0       60.74       54.47     11.10 o 
   2  14   0      112.14      148.73     16.48 o 
   3  14   0       69.76       54.19     15.73 o 
   4  14   0      141.02      160.82     24.47 o 
   5  14   0        0.16        6.99      9.91 o 
 -16   1   1       39.13       36.58      9.45 o 
 -15   1   1      728.54      809.15     30.25 o 
 -14   1   1      230.77      250.91     13.88 o 
 -13   1   1     1277.27     1283.66     34.12 o 
 -12   1   1      318.54      321.07     12.21 o 
 -11   1   1     3113.63     3103.00     56.53 o 
 -10   1   1       36.69       32.13      4.00 o 
  -9   1   1     2305.44     2264.36     38.73 o 
  -8   1   1     2546.83     2659.36     43.56 o 
  -7   1   1      208.73      189.24      8.63 o 
  -6   1   1     2074.85     2147.94     33.26 o 
  -5   1   1      340.70      346.77      7.49 o 
  -4   1   1    16553.12    15834.02    259.77 o 
  -3   1   1     6660.59     6974.02    115.67 o 
  -2   1   1     7120.92     7001.71    116.36 o 
  -1   1   1     2751.14     2982.80     55.98 o 
   0   1   1       21.41       28.96      1.68 o 
   1   1   1       37.94       40.14      2.28 o 
   2   1   1    10158.89    10015.52    217.20 o 
   3   1   1     9903.19     9940.66    232.00 o 
   4   1   1     1396.15     1415.51     28.31 o 
   5   1   1     1506.70     1431.52     29.41 o 
   6   1   1     2783.31     2868.93     49.41 o 
   7   1   1     1545.72     1513.53     29.32 o 
   8   1   1     2077.75     2231.31     41.26 o 
   9   1   1     2403.40     2325.67     43.63 o 
  10   1   1       58.47       60.89      5.40 o 
  11   1   1      145.64      149.99      8.44 o 
  12   1   1      479.69      478.21     15.92 o 
  13   1   1       34.25       40.15      5.88 o 
  14   1   1      367.08      397.17     16.72 o 
  15   1   1       21.44       17.39      6.57 o 
 -16   2   1      138.77      159.39     17.66 o 
 -15   2   1      207.74      236.05     15.55 o 
 -14   2   1      775.45      856.34     27.57 o 
 -13   2   1      382.77      372.55     16.03 o 
 -12   2   1     2076.74     2132.43     49.86 o 
 -11   2   1      601.66      631.94     17.40 o 
 -10   2   1     2973.82     2953.42     53.43 o 
  -9   2   1     2159.45     2115.30     36.47 o 
  -8   2   1     3736.43     3644.13     57.69 o 
  -7   2   1    11273.64    11476.99    160.94 o 
  -6   2   1    13944.32    14034.79    194.75 o 
  -5   2   1    16764.52    15605.69    264.60 o 
  -4   2   1     5461.78     5619.48     79.26 o 
  -3   2   1    20821.65    17353.16    259.80 o 
  -2   2   1     1919.36     2108.43     33.27 o 
  -1   2   1    32942.79    25908.46    388.75 o 
   0   2   1     7423.33     8007.26    159.95 o 
   1   2   1     3532.23     3495.99     50.84 o 
   2   2   1     4358.16     4576.50     71.25 o 
   3   2   1     5572.69     5774.79    109.74 o 
   4   2   1     6363.59     6568.41    106.74 o 
   5   2   1     2213.11     2272.43     40.21 o 
   6   2   1    15336.88    15086.88    235.91 o 
   7   2   1      251.45      283.02     10.26 o 
   8   2   1    13911.71    13855.74    219.22 o 
   9   2   1      727.64      729.37     24.78 o 
  10   2   1     8564.99     8282.63    135.99 o 
  11   2   1      194.96      200.03      9.66 o 
  12   2   1     3374.15     3350.95     62.82 o 
  13   2   1      603.24      611.60     20.34 o 
  14   2   1      661.11      651.12     26.41 o 
  15   2   1      277.68      319.15     18.84 o 
 -16   3   1      397.46      405.31     27.34 o 
 -15   3   1     2145.33     2292.08    104.01 o 
 -14   3   1       11.01       16.83      6.89 o 
 -13   3   1     3790.12     4034.43     85.91 o 
 -12   3   1        0.58        2.98      3.43 o 
 -11   3   1     9560.26     9434.30    180.23 o 
 -10   3   1      267.65      297.38     10.58 o 
  -9   3   1    16033.73    15385.93    226.45 o 
  -8   3   1      911.98      912.66     18.18 o 
  -7   3   1     8918.93     8907.60    132.79 o 
  -6   3   1     2575.90     2549.41     40.83 o 
  -5   3   1     2247.50     2142.37     47.27 o 
  -4   3   1    10258.27    10406.51    154.82 o 
  -3   3   1     1323.14     1410.04     24.44 o 
  -2   3   1    15933.95    14760.86    277.34 o 
  -1   3   1     6855.64     6913.51     84.93 o 
   0   3   1    21489.77    18107.93    288.97 o 
   1   3   1    24257.71    21347.84    365.82 o 
   2   3   1    71901.26    54352.46    907.27 o 
   3   3   1     8163.46     8267.91    143.27 o 
   4   3   1    12795.04    12645.12    198.74 o 
   5   3   1     9443.08     9453.40    173.71 o 
   6   3   1     5168.17     5095.83     83.64 o 
   7   3   1     5984.08     5892.40     96.42 o 
   8   3   1     3197.25     3132.70     55.49 o 
   9   3   1     2718.69     2713.87     49.87 o 
  10   3   1     2880.05     2890.88     53.59 o 
  11   3   1     1949.39     1953.66     39.78 o 
  12   3   1      515.61      550.03     20.12 o 
  13   3   1      396.53      421.23     19.93 o 
  14   3   1      957.16     1044.72     69.34 o 
  15   3   1      712.67      720.42     37.38 o 
 -16   4   1      230.32      283.28     27.68 o 
 -15   4   1      693.52      780.93     38.74 o 
 -14   4   1       34.64       46.14     10.28 o 
 -13   4   1     1739.60     1781.65     55.16 o 
 -12   4   1     1799.18     1731.69     52.53 o 
 -11   4   1       97.07      120.18      9.80 o 
 -10   4   1     3024.81     2951.19     62.41 o 
  -9   4   1     1031.68     1022.21     30.03 o 
  -8   4   1     2578.19     2624.58     41.53 o 
  -7   4   1     5535.18     5403.49     78.49 o 
  -6   4   1     4768.54     4753.05     69.28 o 
  -5   4   1    24694.76    23418.28    563.80 o 
  -4   4   1     3278.36     3270.93     44.42 o 
  -3   4   1    15549.40    15262.52    252.47 o 
  -2   4   1     1306.31     1331.61     21.72 o 
  -1   4   1    21821.02    19569.64    294.32 o 
   0   4   1       30.60       35.39      1.64 o 
   1   4   1    12812.47    13610.65    355.51 o 
   2   4   1        8.36       11.93      1.48 o 
   3   4   1     5689.33     6193.76     92.93 o 
   4   4   1     5690.83     5807.16     93.75 o 
   5   4   1     2943.93     3135.86     53.60 o 
   6   4   1    10353.53    10822.19    186.07 o 
   7   4   1        1.64        6.55      2.26 o 
   8   4   1     8138.52     7964.75    129.03 o 
   9   4   1       29.97       27.94      3.94 o 
  10   4   1     7517.91     7417.12    123.04 o 
  11   4   1      931.86      918.65     26.72 o 
  12   4   1     3218.27     3164.86     70.22 o 
  13   4   1      973.03      969.26     42.34 o 
  14   4   1      424.00      438.54     27.57 o 
  15   4   1       73.45       71.18     12.97 o 
 -15   5   1      179.11      157.85     17.72 o 
 -14   5   1        1.08        1.90      6.86 o 
 -13   5   1      992.88      939.93     35.73 o 
 -12   5   1       45.40       41.24      7.71 o 
 -11   5   1      966.87      887.52     32.06 o 
 -10   5   1      348.16      370.67     18.00 o 
  -9   5   1     1735.61     1669.43     45.69 o 
  -8   5   1      698.91      674.81     15.85 o 
  -7   5   1     2474.47     2407.37     40.61 o 
  -6   5   1      194.64      202.68      6.24 o 
  -5   5   1     1657.38     1709.20     35.85 o 
  -4   5   1     3452.05     3604.46     64.49 o 
  -3   5   1      274.16      264.92     10.71 o 
  -2   5   1     2677.01     2887.94     82.64 o 
  -1   5   1      100.38      107.94      5.71 o 
   0   5   1      498.50      420.09     22.37 o 
   1   5   1      174.39      276.99     19.63 o 
   2   5   1      839.42      790.42     28.47 o 
   3   5   1     3427.43     3566.20     89.52 o 
   4   5   1     2276.50     2451.39     66.85 o 
   5   5   1     2193.94     2186.64     60.53 o 
   6   5   1     2448.33     2608.72     46.22 o 
   7   5   1     2293.04     2443.47     56.61 o 
   8   5   1        4.25        7.38      2.66 o 
   9   5   1     2218.38     2253.92     49.85 o 
  10   5   1        7.97        6.41      3.68 o 
  11   5   1       19.41       21.63      6.16 o 
  12   5   1      244.46      222.69     17.92 o 
  13   5   1       78.95       72.68     11.95 o 
  14   5   1      598.95      602.22     33.30 o 
 -15   6   1       14.75        6.68      7.61 o 
 -14   6   1        1.06       -1.01      6.30 o 
 -13   6   1       34.94       21.83      8.44 o 
 -12   6   1      402.48      452.19     22.40 o 
 -11   6   1       61.05       64.08      8.72 o 
 -10   6   1      316.72      355.41     20.78 o 
  -9   6   1        4.29       -1.49      3.64 o 
  -8   6   1        9.13       15.85      4.48 o 
  -7   6   1       48.14       32.98      6.59 o 
  -6   6   1     1852.81     2066.19     43.35 o 
  -5   6   1      338.84      431.91     16.25 o 
  -4   6   1      205.60      223.60     12.44 o 
  -3   6   1      745.00      829.40     37.91 o 
  -2   6   1      646.57      770.75     17.53 o 
  -1   6   1        2.77       24.43      4.49 o 
   0   6   1        2.66        2.58      1.04 o 
   1   6   1       41.15       69.61      7.70 o 
   2   6   1      141.82      193.56     12.44 o 
   3   6   1     1458.54     1548.64     24.93 o 
   4   6   1      971.29     1048.01     26.50 o 
   5   6   1      272.64      292.52      8.47 o 
   6   6   1      507.06      555.57     38.08 o 
   7   6   1      126.35      120.42      7.32 o 
   8   6   1      188.32      214.44     14.62 o 
   9   6   1       21.45       23.23      5.40 o 
  10   6   1      425.97      448.53     20.69 o 
  11   6   1      178.96      175.68     15.66 o 
  12   6   1        0.88        3.96      6.14 o 
  13   6   1       19.92       22.78      8.62 o 
  14   6   1       15.93       15.36      8.44 o 
 -14   7   1      239.15      230.36     20.18 o 
 -13   7   1      633.66      701.11     44.57 o 
 -12   7   1      114.84      107.79     13.40 o 
 -11   7   1     2271.87     2332.13     66.17 o 
 -10   7   1        3.34        8.45      5.77 o 
  -9   7   1     3677.26     3760.43    109.66 o 
  -8   7   1     1799.62     1897.26     51.51 o 
  -7   7   1     1465.99     1479.93     41.58 o 
  -6   7   1     4415.14     4536.65    106.73 o 
  -5   7   1      856.37      900.43     20.96 o 
  -4   7   1     5125.40     5207.11    112.09 o 
  -3   7   1      254.86      248.89      8.41 o 
  -2   7   1     5252.27     5241.15    119.43 o 
  -1   7   1      226.71      229.77      6.21 o 
   0   7   1     5151.82     5125.58     74.09 o 
   1   7   1      832.50      862.69     15.75 o 
   2   7   1     4927.60     5078.43     77.41 o 
   3   7   1     3827.11     3898.20     58.77 o 
   4   7   1      488.67      528.97     24.13 o 
   5   7   1     2090.73     2148.85     65.52 o 
   6   7   1      999.97     1025.35     36.05 o 
   7   7   1     2972.86     3149.85     91.37 o 
   8   7   1      778.45      802.88     32.34 o 
   9   7   1     2992.81     3129.25     94.08 o 
  10   7   1       61.37       71.03      8.65 o 
  11   7   1     1016.59     1064.41     43.45 o 
  12   7   1      341.65      328.60     22.45 o 
  13   7   1      347.03      346.87     24.49 o 
  14   7   1      327.27      361.83     36.71 o 
 -14   8   1     1053.88     1174.19     50.85 o 
 -13   8   1      421.43      507.98     29.66 o 
 -12   8   1     1215.30     1340.12     71.96 o 
 -11   8   1       98.67      106.35     17.19 o 
 -10   8   1     1538.92     1605.11     56.56 o 
  -9   8   1      444.05      470.11     24.51 o 
  -8   8   1     2573.90     2651.11     68.92 o 
  -7   8   1     2044.43     2058.26     55.16 o 
  -6   8   1     4123.99     4084.71     98.21 o 
  -5   8   1     7971.80     8176.31    185.00 o 
  -4   8   1     2547.50     2565.58     64.86 o 
  -3   8   1    13303.79    13297.46    235.06 o 
  -2   8   1      129.59      157.36      7.27 o 
  -1   8   1    13933.05    14025.07    207.41 o 
   0   8   1        5.24       19.57      3.06 o 
   1   8   1     9227.88     9023.66    127.97 o 
   2   8   1     1727.79     1714.09     33.29 o 
   3   8   1     7895.31     8030.01    115.60 o 
   4   8   1     3477.56     3473.24     74.71 o 
   5   8   1     3388.54     3647.88    101.82 o 
   6   8   1     8914.71     8993.36    236.77 o 
   7   8   1       14.40       36.04     15.44 o 
   8   8   1     6657.61     6783.37    185.16 o 
   9   8   1      351.00      341.77     20.55 o 
  10   8   1     2673.68     2885.28     90.28 o 
  11   8   1      140.46      163.60     15.86 o 
  12   8   1     1770.88     1994.12     70.81 o 
  13   8   1      471.18      505.85     30.26 o 
 -13   9   1     1903.24     1986.04     72.11 o 
 -12   9   1      148.63      156.87     16.27 o 
 -11   9   1     4100.91     4238.31    126.32 o 
 -10   9   1       25.93       22.72      7.83 o 
  -9   9   1     5576.28     5600.91    157.62 o 
  -8   9   1     1919.54     1895.89     53.54 o 
  -7   9   1     5182.33     5285.39    125.85 o 
  -6   9   1      714.69      723.66     26.08 o 
  -5   9   1     1307.67     1397.31     42.18 o 
  -4   9   1     3693.02     3875.05    104.18 o 
  -3   9   1        1.89       -0.28      2.52 o 
  -2   9   1     6003.03     6046.29    121.77 o 
  -1   9   1      607.34      612.18     18.94 o 
   0   9   1     6907.96     6854.46    117.70 o 
   1   9   1     1695.53     1684.35     33.84 o 
   2   9   1    11276.58    11113.43    215.72 o 
   3   9   1     5542.96     5391.69    109.95 o 
   4   9   1     4348.99     4482.15    106.65 o 
   5   9   1     3984.18     4264.85    118.52 o 
   6   9   1     2033.76     2199.64     67.66 o 
   7   9   1     1607.99     1616.35     54.15 o 
   8   9   1      443.14      448.80     23.28 o 
   9   9   1     3615.42     3784.04    112.33 o 
  10   9   1      340.89      374.18     23.03 o 
  11   9   1     1513.18     1660.37     61.16 o 
  12   9   1      766.71      844.21     40.17 o 
 -12  10   1      556.91      542.83     31.30 o 
 -11  10   1      169.45      157.38     16.27 o 
 -10  10   1      525.30      540.20     28.83 o 
  -9  10   1      372.58      364.15     46.61 o 
  -8  10   1     1162.08     1053.06     35.72 o 
  -7  10   1     2473.31     2490.08     67.15 o 
  -6  10   1      529.49      533.73     34.75 o 
  -5  10   1     8090.59     8170.43    187.43 o 
  -4  10   1      284.65      327.64     19.54 o 
  -3  10   1     2880.85     2957.28    118.57 o 
  -2  10   1      390.58      426.75     17.55 o 
  -1  10   1     3283.57     3474.10     88.64 o 
   0  10   1      268.24      256.85     18.84 o 
   1  10   1      834.98     1003.10     67.35 o 
   2  10   1       70.23       42.37     15.21 o 
   3  10   1      109.97       94.99     10.49 o 
   4  10   1      362.84      403.10     28.84 o 
   5  10   1      851.17      840.88     32.29 o 
   6  10   1     2590.05     2655.06     80.50 o 
   7  10   1      170.12      168.26     13.80 o 
   8  10   1     2542.84     2705.69     84.13 o 
   9  10   1        3.87        5.49      5.59 o 
  10  10   1     1156.59     1192.58     48.00 o 
  11  10   1       96.81       88.15     12.56 o 
 -11  11   1      113.02      110.68     14.40 o 
 -10  11   1      120.04      137.76     15.23 o 
  -9  11   1      330.77      365.43     23.56 o 
  -8  11   1        1.36        0.60      4.19 o 
  -7  11   1        6.33        0.24      4.34 o 
  -6  11   1        9.90       15.92      5.60 o 
  -5  11   1       79.17       75.86     11.43 o 
  -4  11   1       45.83       69.12     10.67 o 
  -3  11   1        3.34        1.30      4.21 o 
  -2  11   1       65.78       72.25     11.65 o 
  -1  11   1      265.25      259.94     16.05 o 
   0  11   1      560.35      711.46     33.12 o 
   1  11   1      459.87      498.62     29.01 o 
   2  11   1      424.25      546.64     43.99 o 
   3  11   1      329.68      464.38     33.21 o 
   4  11   1      447.74      455.07     56.52 o 
   5  11   1      199.82      194.41     25.05 o 
   6  11   1      482.56      498.98     24.51 o 
   7  11   1       78.80       68.80     12.24 o 
   8  11   1       92.32      104.32     12.11 o 
   9  11   1        5.03        3.00      5.72 o 
  10  11   1        6.75       -2.91      5.36 o 
 -10  12   1      436.09      542.46     41.95 o 
  -9  12   1        8.24        4.61      7.87 o 
  -8  12   1      245.86      231.07     30.59 o 
  -7  12   1        0.56       -0.26      4.78 o 
  -6  12   1       64.80       84.31     12.13 o 
  -5  12   1      209.53      279.44     20.48 o 
  -4  12   1        3.09        7.50      9.91 o 
  -3  12   1      172.05      189.02     54.48 o 
  -2  12   1       25.29       23.11      6.76 o 
  -1  12   1      543.98      353.95     23.06 o 
   0  12   1      399.99      337.34     31.03 o 
   1  12   1      914.00      661.64     42.53 o 
   2  12   1      150.95       77.80     11.28 o 
   3  12   1      837.67      660.74     44.28 o 
   4  12   1      358.01      281.43     26.80 o 
   5  12   1      599.72      458.56     35.54 o 
   6  12   1      185.17      220.48     51.57 o 
   7  12   1      274.17      310.51     20.19 o 
   8  12   1      189.76      224.35     31.17 o 
   9  12   1       83.74       96.57     16.02 o 
  -8  13   1      495.76      496.88     83.32 o 
  -7  13   1      762.05      788.11    112.16 o 
  -6  13   1     1376.33     1342.98    198.40 o 
  -5  13   1      340.80      259.87     30.88 o 
  -4  13   1     1508.97     1420.70    214.42 o 
  -3  13   1      121.21      112.40     19.81 o 
  -2  13   1     1826.32     1527.21     65.26 o 
  -1  13   1        7.57        3.75      5.18 o 
   0  13   1     1789.25     1407.09     56.56 o 
   1  13   1      130.69      103.22     22.43 o 
   2  13   1      900.77      785.63     74.87 o 
   3  13   1      696.97      558.19     41.37 o 
   4  13   1      441.47      379.31     33.79 o 
   5  13   1     1089.79      855.93     54.77 o 
   6  13   1      133.21      109.54     18.65 o 
   7  13   1      946.73      893.81     57.68 o 
  -5  14   1     2108.30     1789.36    101.38 o 
  -4  14   1      455.66      425.93     41.37 o 
  -3  14   1     2296.14     2001.45    109.54 o 
  -2  14   1        2.14        1.75      6.59 o 
  -1  14   1     1867.13     1546.43     63.51 o 
   0  14   1       88.70       66.98     12.02 o 
   1  14   1     1703.35     1465.47     60.05 o 
   2  14   1      290.92      270.86     21.90 o 
   3  14   1      999.10      890.89     58.27 o 
   4  14   1      954.75      808.74     54.77 o 
 -16   0   2       70.24       83.90     16.31 o 
 -15   0   2     1779.38     1864.53     86.23 o 
 -14   0   2        6.60       25.05      9.91 o 
 -13   0   2     1608.96     1668.31     50.50 o 
 -12   0   2     2118.53     2097.07     58.94 o 
 -11   0   2     3488.85     3445.85     86.66 o 
 -10   0   2     1242.61     1171.39     56.87 o 
  -9   0   2    10007.68     9883.61    197.03 o 
  -8   0   2     8640.10     8607.66    172.29 o 
  -7   0   2    23160.88    22619.41    494.70 o 
  -6   0   2     6540.24     5826.14    132.11 o 
  -5   0   2      694.01      613.54     21.45 o 
  -4   0   2       43.35       69.74      4.43 o 
  -3   0   2    18537.85    16409.04    338.94 o 
  -2   0   2    26855.13    22193.86    517.40 o 
  -1   0   2      274.35      374.52     19.34 o 
   0   0   2    18177.28    15853.29    345.65 o 
   1   0   2    62272.23    46775.50   1742.09 o 
   2   0   2    25936.49    23546.27    488.18 o 
   3   0   2    35592.88    32026.33    642.90 o 
   4   0   2    18091.54    18239.87    482.15 o 
   5   0   2    32870.13    29285.23   1066.57 o 
   6   0   2     1223.78     1079.24    123.82 o 
   7   0   2    14611.74    14246.82    383.80 o 
   8   0   2      677.88      617.87     26.98 o 
   9   0   2     6207.89     5914.84    140.49 o 
  10   0   2      132.50      119.52     10.51 o 
  11   0   2     2026.06     1960.32     57.40 o 
  12   0   2     1857.08     1872.78     56.77 o 
  13   0   2      747.55      710.72     30.40 o 
  14   0   2     1185.73     1293.90     68.75 o 
  15   0   2        2.27        7.62      7.96 o 
 -16   1   2     1129.87     1260.70     46.96 o 
 -15   1   2      548.05      558.60     27.60 o 
 -14   1   2     2108.19     2233.41     58.67 o 
 -13   1   2      109.67      103.50      8.58 o 
 -12   1   2     3301.03     3340.96     60.90 o 
 -11   1   2        4.95        6.89      2.95 o 
 -10   1   2     3155.16     3108.35     51.48 o 
  -9   1   2     2551.53     2524.52     42.40 o 
  -8   1   2     1734.32     1689.35     29.49 o 
  -7   1   2     3166.69     3075.69     44.40 o 
  -6   1   2     1352.02     1344.41     22.62 o 
  -5   1   2    21439.37    19626.09    278.01 o 
  -4   1   2     5907.35     6336.92     95.43 o 
  -3   1   2    75190.41    54819.85    709.86 o 
  -2   1   2     2816.26     2836.32     37.70 o 
  -1   1   2    29811.87    23948.31    342.41 o 
   0   1   2    11613.13    10299.16    149.77 o 
   1   1   2    27323.05    23709.30    350.38 o 
   2   1   2       13.16       23.33      1.88 o 
   3   1   2     5980.47     5988.86     86.21 o 
   4   1   2     7628.77     7758.99    117.94 o 
   5   1   2      262.94      245.31     10.90 o 
   6   1   2     5151.60     5120.82    102.47 o 
   7   1   2      158.56      165.06      8.88 o 
   8   1   2     3761.10     3599.57     63.19 o 
   9   1   2     2969.11     2981.62     54.32 o 
  10   1   2     2690.97     2602.79     49.65 o 
  11   1   2     1461.66     1441.72     32.10 o 
  12   1   2     1859.72     1764.81     38.36 o 
  13   1   2     1036.17     1060.25     27.70 o 
  14   1   2     1382.52     1388.85     39.30 o 
  15   1   2     1098.92     1163.75     40.34 o 
 -16   2   2        5.74        4.08      9.32 o 
 -15   2   2       92.13       91.59     14.28 o 
 -14   2   2      120.71      101.23      9.24 o 
 -13   2   2      799.31      757.61     24.26 o 
 -12   2   2       13.76       13.90      4.68 o 
 -11   2   2     1547.71     1526.82     31.79 o 
 -10   2   2      437.92      417.46     11.59 o 
  -9   2   2     2826.40     2901.22     49.29 o 
  -8   2   2      846.27      820.13     15.34 o 
  -7   2   2      600.92      548.28     11.72 o 
  -6   2   2     6814.92     7070.16    100.45 o 
  -5   2   2     1504.44     1597.40     26.91 o 
  -4   2   2     4921.56     5058.96     69.50 o 
  -3   2   2      424.80      455.05      8.23 o 
  -2   2   2     1377.68     1414.50     22.75 o 
  -1   2   2       86.47       84.58      2.25 o 
   0   2   2    12817.25    13233.55    311.03 o 
   1   2   2        3.66       14.27      2.47 o 
   2   2   2      864.34      966.50     17.79 o 
   3   2   2     7595.19     8137.67    158.52 o 
   4   2   2        1.81        6.91      1.80 o 
   5   2   2     3878.26     3914.20     71.34 o 
   6   2   2        2.95        8.74      2.89 o 
   7   2   2     2191.78     2182.47     49.13 o 
   8   2   2       20.56       19.51      3.85 o 
   9   2   2     2324.10     2210.34     42.56 o 
  10   2   2      308.71      330.97     12.37 o 
  11   2   2     1747.45     1643.75     35.64 o 
  12   2   2      226.78      223.28     10.94 o 
  13   2   2        1.97        5.24      4.48 o 
  14   2   2       96.90       85.53     10.67 o 
  15   2   2       36.30       36.31      8.46 o 
 -16   3   2       26.07       21.91      9.26 o 
 -15   3   2        0.05       -3.67      5.55 o 
 -14   3   2      106.90       92.81     11.09 o 
 -13   3   2       34.01       44.30      8.12 o 
 -12   3   2       45.24       51.02      6.33 o 
 -11   3   2        8.41        8.47      3.62 o 
 -10   3   2      259.02      291.46     10.05 o 
  -9   3   2      130.25      134.82      5.71 o 
  -8   3   2      738.70      840.85     15.68 o 
  -7   3   2      267.21      297.19      8.04 o 
  -6   3   2      179.76      179.68      5.77 o 
  -5   3   2     1611.59     1801.31     39.04 o 
  -4   3   2     2210.79     2472.70     35.56 o 
  -3   3   2      252.57      223.75     12.40 o 
  -2   3   2      504.95      555.77      9.29 o 
  -1   3   2       34.65       22.85      2.84 o 
   0   3   2        6.52        8.78      1.62 o 
   1   3   2      369.77      306.52     12.73 o 
   2   3   2     1201.70     1366.53     24.22 o 
   3   3   2       75.36       90.44      4.68 o 
   4   3   2      804.85      849.86     24.15 o 
   5   3   2      239.52      303.54      9.65 o 
   6   3   2       41.90       38.22      7.08 o 
   7   3   2        0.13        3.90      2.42 o 
   8   3   2       48.81       53.94      5.52 o 
   9   3   2       77.28       82.91      6.10 o 
  10   3   2      405.42      433.71     14.39 o 
  11   3   2       68.63       74.95      6.50 o 
  12   3   2      142.05      126.94      9.07 o 
  13   3   2       33.82       43.31      7.87 o 
  14   3   2        2.77        0.73      5.36 o 
  15   3   2        1.97       -6.38      6.38 o 
 -16   4   2       45.62       40.85     10.91 o 
 -15   4   2      694.90      731.36     36.67 o 
 -14   4   2       51.78       52.04      9.08 o 
 -13   4   2     1523.05     1602.10     50.63 o 
 -12   4   2        4.27        4.89      4.88 o 
 -11   4   2      973.62      972.41     33.53 o 
 -10   4   2       78.28       76.10      5.55 o 
  -9   4   2     2547.34     2509.15     45.64 o 
  -8   4   2      460.97      460.57     25.97 o 
  -7   4   2     1345.49     1337.52     24.45 o 
  -6   4   2     1517.10     1437.84     43.32 o 
  -5   4   2      202.61      216.25      5.91 o 
  -4   4   2     8168.35     8598.13    135.10 o 
  -3   4   2       14.25       25.30      2.50 o 
  -2   4   2     6768.19     6644.40     87.56 o 
  -1   4   2      529.22      483.42      9.80 o 
   0   4   2    11938.15    11770.90    185.58 o 
   1   4   2     1105.25     1105.90     21.25 o 
   2   4   2      915.54      862.53     20.80 o 
   3   4   2     4201.06     4219.53     67.79 o 
   4   4   2     4135.43     4440.43     81.19 o 
   5   4   2     5640.44     5460.84    107.70 o 
   6   4   2      599.22      608.81     14.64 o 
   7   4   2     4905.76     4922.87     89.60 o 
   8   4   2       13.04       21.13      3.62 o 
   9   4   2     3764.59     3656.39     65.50 o 
  10   4   2      289.32      293.01     11.72 o 
  11   4   2     1350.17     1379.22     36.73 o 
  12   4   2      681.85      724.25     27.16 o 
  13   4   2       93.77      110.75     14.01 o 
  14   4   2      378.70      402.30     27.15 o 
 -15   5   2      409.05      415.15     27.34 o 
 -14   5   2     1871.79     1958.91     69.43 o 
 -13   5   2       76.67       89.68     10.51 o 
 -12   5   2     2944.78     2916.11     79.15 o 
 -11   5   2      130.53      138.08     11.54 o 
 -10   5   2     3884.90     3848.62     96.89 o 
  -9   5   2     2864.90     2936.85     73.26 o 
  -8   5   2     1006.93      985.09     30.06 o 
  -7   5   2     7063.68     7240.53    110.92 o 
  -6   5   2     1015.86     1041.13     22.99 o 
  -5   5   2     7088.45     6861.02    117.42 o 
  -4   5   2      644.92      757.91     17.20 o 
  -3   5   2    31436.61    27900.38    427.72 o 
  -2   5   2      506.83      457.58     11.03 o 
  -1   5   2    24867.31    22237.46    370.50 o 
   0   5   2     6700.52     6982.01    112.46 o 
   1   5   2    19895.17    20280.74    316.46 o 
   2   5   2     4181.46     4179.15     62.89 o 
   3   5   2     2273.04     2030.79     35.46 o 
   4   5   2     7544.79     7632.71    135.28 o 
   5   5   2      712.46      707.50     22.94 o 
   6   5   2     5966.78     5864.96    104.17 o 
   7   5   2      248.38      234.41      9.37 o 
   8   5   2     1749.05     1684.76     33.90 o 
   9   5   2     2615.11     2622.66     57.49 o 
  10   5   2     1928.60     1946.58     46.29 o 
  11   5   2      321.37      337.63     21.82 o 
  12   5   2     1548.85     1541.18     57.75 o 
  13   5   2      967.35     1000.25     44.41 o 
  14   5   2      602.61      606.57     33.97 o 
 -15   6   2      841.77      881.42     46.90 o 
 -14   6   2        4.34        0.30      6.38 o 
 -13   6   2     1369.50     1377.13     53.39 o 
 -12   6   2     2725.75     2753.52     76.06 o 
 -11   6   2     3347.97     3370.61     88.29 o 
 -10   6   2     2767.86     2703.84     83.10 o 
  -9   6   2     3843.15     3800.82     92.52 o 
  -8   6   2     4847.62     4704.14    111.13 o 
  -7   6   2     9183.25     8737.71    196.60 o 
  -6   6   2    10829.54    11118.20    187.99 o 
  -5   6   2     4812.35     4991.75     87.82 o 
  -4   6   2     3907.99     3861.37     64.51 o 
  -3   6   2     1211.07     1313.38     24.63 o 
  -2   6   2     9572.36     9901.34    130.81 o 
  -1   6   2      770.14      700.35     12.48 o 
   0   6   2     5573.44     5713.27     76.59 o 
   1   6   2    12035.28    11897.05    177.78 o 
   2   6   2     3796.26     3995.96     60.86 o 
   3   6   2    13783.54    13636.61    195.54 o 
   4   6   2     2818.30     2980.84     51.95 o 
   5   6   2    14664.05    14472.07    245.31 o 
   6   6   2       47.76       59.93      4.77 o 
   7   6   2     7478.03     7513.70    158.53 o 
   8   6   2       73.70       86.29      8.22 o 
   9   6   2     3000.14     2940.60     76.88 o 
  10   6   2       76.88       74.58      8.69 o 
  11   6   2     1499.31     1524.94     56.40 o 
  12   6   2      737.76      765.35     44.87 o 
  13   6   2      237.25      233.28     19.76 o 
 -15   7   2        6.33        5.51      7.61 o 
 -14   7   2     1712.88     1757.33     65.32 o 
 -13   7   2      758.56      779.12     37.15 o 
 -12   7   2     1191.12     1174.54     47.25 o 
 -11   7   2        3.20       -1.43      5.31 o 
 -10   7   2     1153.02     1083.31     41.93 o 
  -9   7   2      713.13      678.77     25.04 o 
  -8   7   2      945.87      853.48     28.53 o 
  -7   7   2      435.82      387.42     16.97 o 
  -6   7   2       79.79       88.24      7.78 o 
  -5   7   2     7428.95     7581.74    157.94 o 
  -4   7   2       19.26       20.23      2.65 o 
  -3   7   2    15295.90    15435.16    257.75 o 
  -2   7   2     2125.66     2175.45     34.06 o 
  -1   7   2     9082.13     9061.51    127.82 o 
   0   7   2     1742.41     1754.89     29.70 o 
   1   7   2     8088.08     8185.14    120.77 o 
   2   7   2     2344.09     2374.70     43.91 o 
   3   7   2     5415.65     5787.79     81.74 o 
   4   7   2     2280.23     2403.72     62.82 o 
   5   7   2       17.20       30.90      3.72 o 
   6   7   2      524.52      536.24     16.22 o 
   7   7   2        3.18       -0.97      3.44 o 
   8   7   2     2417.62     2469.07     76.51 o 
   9   7   2      273.83      270.85     15.20 o 
  10   7   2      961.26      949.06     39.55 o 
  11   7   2     1080.32     1008.19     46.32 o 
  12   7   2      613.17      647.10     33.58 o 
  13   7   2      697.33      685.11     36.03 o 
 -14   8   2        1.45       -5.55      5.55 o 
 -13   8   2      196.47      148.30     16.27 o 
 -12   8   2      161.64      167.86     16.48 o 
 -11   8   2      305.31      263.58     19.31 o 
 -10   8   2      192.36      191.21     16.00 o 
  -9   8   2     1127.17     1052.48     55.25 o 
  -8   8   2       40.87       38.20      6.32 o 
  -7   8   2      633.22      612.01     37.40 o 
  -6   8   2     1765.22     1774.21     78.56 o 
  -5   8   2      837.48      793.01     53.29 o 
  -4   8   2      273.45      208.07     14.28 o 
  -3   8   2      185.43      197.71     12.45 o 
  -2   8   2      436.31      527.13     30.50 o 
  -1   8   2       12.25       16.62      2.91 o 
   0   8   2      995.13     1205.76     49.21 o 
   1   8   2      771.38      768.84     38.70 o 
   2   8   2      269.54      292.19     14.76 o 
   3   8   2     1062.22     1052.49     34.21 o 
   4   8   2        5.79        8.69      2.87 o 
   5   8   2     1350.78     1254.27     40.60 o 
   6   8   2        9.55       11.27      4.48 o 
   7   8   2     1706.93     1615.14    115.37 o 
   8   8   2       14.85       25.87      7.57 o 
   9   8   2      187.08      155.37     14.17 o 
  10   8   2       33.77       34.87      8.39 o 
  11   8   2      174.89      155.02     15.64 o 
  12   8   2       51.97       77.40     12.52 o 
 -13   9   2        8.90       15.87      7.96 o 
 -12   9   2      260.05      268.73     21.00 o 
 -11   9   2       90.47       95.20     12.97 o 
 -10   9   2      450.93      490.56     28.84 o 
  -9   9   2      318.87      358.67     23.41 o 
  -8   9   2     1114.23     1120.37     36.78 o 
  -7   9   2      376.98      394.37     18.74 o 
  -6   9   2        2.54        2.70      4.20 o 
  -5   9   2      777.41      888.82     36.52 o 
  -4   9   2      102.67      129.17     15.84 o 
  -3   9   2      356.89      339.72     60.89 o 
  -2   9   2      212.48      194.29      9.99 o 
  -1   9   2      193.20      135.21      8.79 o 
   0   9   2     1910.68     1823.21     50.41 o 
   1   9   2       81.61      122.72      8.10 o 
   2   9   2      128.75      117.68      8.95 o 
   3   9   2        0.58        0.00      8.16 o 
   4   9   2      847.66      964.23     29.44 o 
   5   9   2       22.34       25.41      5.08 o 
   6   9   2      355.15      459.05     21.56 o 
   7   9   2        0.33        7.36      5.14 o 
   8   9   2      186.96      252.55     17.29 o 
   9   9   2      170.85      153.55     14.40 o 
  10   9   2       25.18       47.99      9.86 o 
  11   9   2        9.24        9.03      7.42 o 
  12   9   2       21.59       26.26      9.36 o 
 -12  10   2      199.84      227.51     29.13 o 
 -11  10   2      457.76      529.80     30.00 o 
 -10  10   2      175.15      196.54     17.70 o 
  -9  10   2     1155.11     1251.47     42.05 o 
  -8  10   2      836.10      926.16     53.08 o 
  -7  10   2      368.48      373.38     18.81 o 
  -6  10   2     2713.84     2772.34    161.36 o 
  -5  10   2      129.60      149.24     11.69 o 
  -4  10   2     2642.28     2671.11    131.52 o 
  -3  10   2      226.92      244.53     14.34 o 
  -2  10   2     3956.70     3744.21    201.67 o 
  -1  10   2      106.75       90.10      7.20 o 
   0  10   2     4220.25     3883.09     97.20 o 
   1  10   2      819.31      785.03     46.74 o 
   2  10   2      964.65      931.69     28.51 o 
   3  10   2     1045.39     1101.34     33.29 o 
   4  10   2      449.31      492.42     19.58 o 
   5  10   2     2278.91     2390.44     63.24 o 
   6  10   2        9.43       15.21      6.41 o 
   7  10   2     1982.92     2233.35     70.83 o 
   8  10   2      101.27      107.46     11.69 o 
   9  10   2      925.91     1098.04     44.08 o 
  10  10   2       98.69      107.47     13.52 o 
  11  10   2      658.40      806.40     38.48 o 
 -11  11   2        3.60        6.75      7.11 o 
 -10  11   2     1324.26     1393.96     54.98 o 
  -9  11   2      991.34     1051.34     60.01 o 
  -8  11   2      338.63      390.19     20.54 o 
  -7  11   2      996.50     1104.71     58.92 o 
  -6  11   2      979.09      951.30     33.93 o 
  -5  11   2     2143.57     2109.07     59.76 o 
  -4  11   2       66.90       69.62      8.89 o 
  -3  11   2     8453.44     8535.71    196.32 o 
  -2  11   2       76.09       62.12      8.16 o 
  -1  11   2     5407.25     5229.79    141.00 o 
   0  11   2      651.60      619.16     32.05 o 
   1  11   2     5841.29     5474.27    139.70 o 
   2  11   2     3255.08     2962.87    154.77 o 
   3  11   2     2680.78     2635.67     90.57 o 
   4  11   2     2481.75     2556.94     70.50 o 
   5  11   2      206.98      255.16     16.00 o 
   6  11   2     2639.97     2699.53     88.56 o 
   7  11   2        4.68        4.66      5.36 o 
   8  11   2     1436.03     1504.40     54.38 o 
   9  11   2      349.10      355.55     22.62 o 
 -10  12   2      391.03      415.87     61.76 o 
  -9  12   2     1326.39     1405.41     68.46 o 
  -8  12   2      508.03      533.44     32.61 o 
  -7  12   2     2319.49     2329.15     67.04 o 
  -6  12   2     3143.22     3093.47     83.20 o 
  -5  12   2     2266.95     2293.87     65.64 o 
  -4  12   2     1732.73     1753.27     52.95 o 
  -3  12   2        0.05        4.06      6.79 o 
  -2  12   2     2606.95     2470.09     72.58 o 
  -1  12   2      271.88      263.91     16.93 o 
   0  12   2     2669.17     2504.65     73.08 o 
   1  12   2     1988.53     1849.03     57.58 o 
   2  12   2      756.88      735.57     30.02 o 
   3  12   2     4160.18     3871.03    128.56 o 
   4  12   2      826.44     1126.87     60.60 o 
   5  12   2     3002.08     3027.52    135.18 o 
   6  12   2      174.42      179.46     20.98 o 
   7  12   2     2531.42     2602.35     82.43 o 
   8  12   2       69.53       97.21     12.02 o 
  -8  13   2      232.78      230.63     31.01 o 
  -7  13   2      244.58      252.17     18.16 o 
  -6  13   2       11.94       10.90      8.94 o 
  -5  13   2     1481.31     1514.41     66.68 o 
  -4  13   2       50.83       58.76     12.97 o 
  -3  13   2     1771.94     1764.47     74.23 o 
  -2  13   2        7.38        4.51      5.43 o 
  -1  13   2     2604.23     2549.55     76.19 o 
   0  13   2       23.32       23.39      7.29 o 
   1  13   2     2135.42     2092.88     65.00 o 
   2  13   2      135.57      150.97     14.27 o 
   3  13   2      523.29      555.28     39.62 o 
   4  13   2      281.74      289.58     27.39 o 
   5  13   2       22.85       26.80     10.49 o 
   6  13   2       93.02       98.47     16.90 o 
  -5  14   2       44.81       66.33     16.02 o 
  -4  14   2        7.79       10.42     13.11 o 
  -3  14   2       33.67       34.04     11.19 o 
  -2  14   2        2.52        8.97      6.24 o 
  -1  14   2       17.36       16.29      6.86 o 
   0  14   2       64.73       47.13     21.82 o 
   1  14   2      384.24      356.51     24.92 o 
   2  14   2       14.25        1.17      7.57 o 
   3  14   2      196.38      251.71     26.80 o 
   4  14   2        0.04        2.91      8.74 o 
 -17   1   3       74.09      107.79     19.23 o 
 -16   1   3       76.50       71.75     10.87 o 
 -15   1   3      173.44      215.31     16.05 o 
 -14   1   3       13.32       20.63      6.55 o 
 -13   1   3     1021.29     1025.18     29.07 o 
 -12   1   3       77.70       81.78      7.29 o 
 -11   1   3     3016.03     3095.98     55.07 o 
 -10   1   3      798.78      836.01     18.05 o 
  -9   1   3     1540.73     1548.88     28.16 o 
  -8   1   3     1042.30     1010.86     19.54 o 
  -7   1   3     1924.32     2014.42     36.15 o 
  -6   1   3     7794.75     7953.68    107.45 o 
  -5   1   3       59.95       70.44      3.24 o 
  -4   1   3    11300.17    11539.04    157.67 o 
  -3   1   3    12944.95    13415.42    218.96 o 
  -2   1   3     3201.18     3302.86     58.48 o 
  -1   1   3     1343.88     1409.44     20.56 o 
   0   1   3     6761.85     6971.14     90.15 o 
   1   1   3     6002.60     6330.41     88.92 o 
   2   1   3     1271.04     1243.11     20.37 o 
   3   1   3     3446.23     3548.17     55.96 o 
   4   1   3     1035.38     1248.45     24.09 o 
   5   1   3     3314.68     3347.42     57.31 o 
   6   1   3       84.25       71.57      4.82 o 
   7   1   3     2921.11     2736.71     60.59 o 
   8   1   3      256.55      262.58     13.06 o 
   9   1   3     1829.62     1667.33     38.18 o 
  10   1   3     1201.64     1136.79     27.11 o 
  11   1   3     1773.70     1645.28     36.30 o 
  12   1   3       11.42        8.03      4.38 o 
  13   1   3        7.92        7.05      4.83 o 
  14   1   3       74.58       77.90      9.50 o 
 -16   2   3     1402.31     1503.27     76.33 o 
 -15   2   3        4.98       -1.17      7.57 o 
 -14   2   3     3072.55     3220.88     85.54 o 
 -13   2   3      153.80      172.18     10.79 o 
 -12   2   3     4375.99     4278.32     88.33 o 
 -11   2   3     2455.90     2466.46     49.14 o 
 -10   2   3     4792.16     4730.59     80.80 o 
  -9   2   3     2636.85     2650.64     42.06 o 
  -8   2   3     2360.38     2388.48     36.26 o 
  -7   2   3    11176.37    11322.86    159.27 o 
  -6   2   3      588.63      728.94     14.90 o 
  -5   2   3    13776.12    13935.40    196.46 o 
  -4   2   3     1356.96     1333.74     20.92 o 
  -3   2   3     5473.21     5430.75     71.19 o 
  -2   2   3     2530.64     2325.66     28.39 o 
  -1   2   3    30662.53    26131.88    325.92 o 
   0   2   3    14365.07    13866.49    194.86 o 
   1   2   3     6302.42     6626.00     97.56 o 
   2   2   3     9142.10     8966.21    131.34 o 
   3   2   3     8010.38     8530.32    148.65 o 
   4   2   3     3620.96     3239.78     60.59 o 
   5   2   3     2457.46     2556.71     45.07 o 
   6   2   3     9734.58     9627.73    170.25 o 
   7   2   3      396.50      411.34     15.41 o 
   8   2   3     2737.26     2582.66     59.06 o 
   9   2   3      738.93      736.49     21.35 o 
  10   2   3      184.41      168.98     10.99 o 
  11   2   3     3050.86     2938.16     56.63 o 
  12   2   3      567.56      518.85     19.05 o 
  13   2   3     1562.37     1635.96     43.80 o 
  14   2   3       24.92       23.94      7.37 o 
 -16   3   3      760.57      812.82     51.86 o 
 -15   3   3     1248.54     1290.46     51.35 o 
 -14   3   3       32.53       41.29      8.24 o 
 -13   3   3     2331.54     2275.11     64.82 o 
 -12   3   3      195.78      242.28     11.73 o 
 -11   3   3      652.41      652.93     18.11 o 
 -10   3   3     5601.12     5480.40     98.32 o 
  -9   3   3     3553.41     3583.01     56.00 o 
  -8   3   3    14359.19    14420.81    201.80 o 
  -7   3   3     2089.78     2145.65     41.43 o 
  -6   3   3    25904.64    24995.46    370.60 o 
  -5   3   3     2369.28     2542.47     58.00 o 
  -4   3   3    28322.98    25442.89    630.24 o 
  -3   3   3      294.03      356.82     11.81 o 
  -2   3   3     9717.53     9697.50    119.42 o 
  -1   3   3     1031.93      998.66     19.47 o 
   0   3   3    10893.57    12012.76    189.24 o 
   1   3   3     2155.10     2039.61     32.65 o 
   2   3   3     1075.56     1235.64     23.14 o 
   3   3   3    33209.51    29645.97    453.84 o 
   4   3   3       82.54      124.55      8.90 o 
   5   3   3    13024.02    12664.66    220.82 o 
   6   3   3       11.38       16.94      4.07 o 
   7   3   3    14338.54    13495.36    236.17 o 
   8   3   3     2590.74     2535.05     57.66 o 
   9   3   3     8454.02     8018.75    144.92 o 
  10   3   3     1317.10     1317.00     30.04 o 
  11   3   3      431.77      399.71     14.77 o 
  12   3   3      594.42      621.20     22.64 o 
  13   3   3      588.07      554.84     24.84 o 
  14   3   3      615.33      647.03     27.78 o 
 -16   4   3      404.36      516.82     41.37 o 
 -15   4   3        0.64       -0.83      5.59 o 
 -14   4   3     1895.69     1881.72     58.07 o 
 -13   4   3        0.66        8.44      6.25 o 
 -12   4   3     5147.18     5012.33    123.96 o 
 -11   4   3      273.59      250.52     14.73 o 
 -10   4   3     3889.38     3707.50     69.18 o 
  -9   4   3      364.13      368.55     17.78 o 
  -8   4   3     4208.99     4273.35     68.69 o 
  -7   4   3     4395.25     4599.52     77.06 o 
  -6   4   3      480.14      576.79     24.53 o 
  -5   4   3     1712.44     1686.85     27.37 o 
  -4   4   3     3820.13     3949.13     53.83 o 
  -3   4   3     7017.98     7098.60     99.88 o 
  -2   4   3     3261.54     3195.82     44.68 o 
  -1   4   3    10020.33    10269.15    220.01 o 
   0   4   3     7810.16     7735.30    133.85 o 
   1   4   3     4481.72     4528.49     68.07 o 
   2   4   3    12455.27    12527.32    212.80 o 
   3   4   3    11017.85    11827.58    182.28 o 
   4   4   3     5945.46     6124.18    108.98 o 
   5   4   3     1560.80     1579.01     33.50 o 
   6   4   3     4734.18     4794.53     88.74 o 
   7   4   3      193.54      178.93      8.92 o 
   8   4   3     2267.19     2265.16     47.31 o 
   9   4   3      119.79      136.37      8.64 o 
  10   4   3     1051.84     1004.97     27.66 o 
  11   4   3     1442.54     1442.55     42.69 o 
  12   4   3      144.73      137.06     11.94 o 
  13   4   3     1537.50     1558.69     60.46 o 
  14   4   3        8.48       16.01      9.32 o 
 -16   5   3      113.54      105.69     15.18 o 
 -15   5   3       32.29       27.46      9.37 o 
 -14   5   3        0.01       -3.33      4.68 o 
 -13   5   3        3.80        8.40      5.71 o 
 -12   5   3       60.49       42.97      7.68 o 
 -11   5   3      367.34      324.08     17.38 o 
 -10   5   3      785.67      797.28     27.60 o 
  -9   5   3      123.63      107.48     12.85 o 
  -8   5   3     1377.63     1283.25     37.47 o 
  -7   5   3      180.22      219.82     12.17 o 
  -6   5   3     1710.38     1723.97     29.95 o 
  -5   5   3      176.59      201.18     10.46 o 
  -4   5   3     9138.26     9638.53    175.35 o 
  -3   5   3       57.05       73.46      3.21 o 
  -2   5   3     2692.56     2883.42     77.26 o 
  -1   5   3      109.53      111.51      5.06 o 
   0   5   3      847.61      954.33     33.89 o 
   1   5   3        6.08       11.52      3.06 o 
   2   5   3     1514.34     1693.55     28.95 o 
   3   5   3     1028.26     1061.66     31.75 o 
   4   5   3      540.38      541.52     16.85 o 
   5   5   3     1023.32     1082.13     42.43 o 
   6   5   3      105.99       96.97      7.60 o 
   7   5   3     1982.25     1939.64     41.52 o 
   8   5   3      270.02      261.85     11.05 o 
   9   5   3     1367.80     1324.97     34.03 o 
  10   5   3      667.36      625.95     21.32 o 
  11   5   3     1301.65     1237.92     38.39 o 
  12   5   3       57.27       57.52     14.28 o 
  13   5   3      200.78      194.92     18.74 o 
 -15   6   3       12.25        6.69      7.55 o 
 -14   6   3       83.17      108.17     21.27 o 
 -13   6   3       27.40       26.13      7.50 o 
 -12   6   3        0.88       -0.30      4.54 o 
 -11   6   3      662.85      670.47     31.18 o 
 -10   6   3       25.76       24.39      5.56 o 
  -9   6   3      240.76      255.46     16.27 o 
  -8   6   3       35.51       45.91      6.37 o 
  -7   6   3      269.71      300.92     14.62 o 
  -6   6   3       31.66       41.53      4.19 o 
  -5   6   3     1335.97     1482.05     38.96 o 
  -4   6   3        3.65        4.54      2.05 o 
  -3   6   3     2135.78     2243.44     45.12 o 
  -2   6   3        4.96       10.64      2.11 o 
  -1   6   3       13.76        7.31      1.99 o 
   0   6   3       99.44      151.51     13.85 o 
   1   6   3       33.43       50.79      5.99 o 
   2   6   3       99.23      103.99      7.49 o 
   3   6   3      138.75      154.55      9.92 o 
   4   6   3      492.77      547.89     33.81 o 
   5   6   3      275.85      282.97     12.03 o 
   6   6   3      118.55      110.35     11.57 o 
   7   6   3       99.27       89.41      7.36 o 
   8   6   3     1077.39     1049.26     28.21 o 
   9   6   3       84.59       98.94     10.29 o 
  10   6   3       55.75       72.40     10.50 o 
  11   6   3       61.43       66.74     10.91 o 
  12   6   3      152.59      189.43     17.48 o 
  13   6   3        1.33        9.03      7.42 o 
 -15   7   3      255.77      308.37     24.08 o 
 -14   7   3       61.05       62.80     11.95 o 
 -13   7   3      622.41      676.88     34.31 o 
 -12   7   3        0.70        1.76      4.77 o 
 -11   7   3      933.61     1005.62     71.67 o 
 -10   7   3      183.63      202.40     13.21 o 
  -9   7   3     2419.88     2471.60     65.93 o 
  -8   7   3     1852.26     1891.17     52.27 o 
  -7   7   3     1265.81     1290.82     38.73 o 
  -6   7   3     4806.75     4811.88    113.83 o 
  -5   7   3       18.14       18.35      4.96 o 
  -4   7   3     4638.67     4859.57    117.25 o 
  -3   7   3      612.29      597.32     15.37 o 
  -2   7   3     4292.09     4285.41     59.29 o 
  -1   7   3      108.96       67.96      5.12 o 
   0   7   3     6767.42     6942.35    107.00 o 
   1   7   3     2474.85     2306.04     45.80 o 
   2   7   3     2245.33     2296.42     38.22 o 
   3   7   3     2893.82     2879.66     53.27 o 
   4   7   3       31.71       38.49      3.44 o 
   5   7   3     2434.06     2485.61     52.45 o 
   6   7   3       15.30       17.41      5.95 o 
   7   7   3     2537.95     2638.36     60.43 o 
   8   7   3      317.10      333.05     16.19 o 
   9   7   3     1095.87     1196.52     45.53 o 
  10   7   3      502.03      552.07     29.72 o 
  11   7   3     1050.75     1148.71     46.97 o 
  12   7   3      196.22      225.01     19.57 o 
 -14   8   3     1554.70     1706.91     65.50 o 
 -13   8   3      121.20      145.28     24.18 o 
 -12   8   3     3693.30     3835.36    117.38 o 
 -11   8   3      672.41      647.64     32.35 o 
 -10   8   3     2412.06     2521.66     68.61 o 
  -9   8   3     1048.47     1039.00     34.89 o 
  -8   8   3      856.00      900.40     31.32 o 
  -7   8   3     2327.43     2439.91     65.04 o 
  -6   8   3      268.08      293.83     15.38 o 
  -5   8   3     3367.23     3460.13     86.11 o 
  -4   8   3       28.32       17.84      5.02 o 
  -3   8   3     2955.91     2866.98     73.33 o 
  -2   8   3     1436.62     1356.59     30.44 o 
  -1   8   3     9844.82     9825.56    143.46 o 
   0   8   3     5770.53     5620.39     84.13 o 
   1   8   3     3338.49     3391.27     63.12 o 
   2   8   3     4484.28     4590.11     74.24 o 
   3   8   3     3008.37     3226.99     53.30 o 
   4   8   3     5411.29     5550.42     94.32 o 
   5   8   3     3530.83     3587.67     87.31 o 
   6   8   3     6727.97     7066.12    162.78 o 
   7   8   3       96.48       89.58      8.67 o 
   8   8   3     2805.06     2981.52     90.92 o 
   9   8   3      470.54      469.55     25.28 o 
  10   8   3      600.16      620.78     39.91 o 
  11   8   3     1190.47     1311.12     52.11 o 
  12   8   3      171.27      169.02     17.42 o 
 -13   9   3      287.58      272.69     33.21 o 
 -12   9   3      143.32      155.28     23.02 o 
 -11   9   3      780.90      753.73     36.08 o 
 -10   9   3     2352.13     2404.35     67.28 o 
  -9   9   3     1217.26     1211.68     40.08 o 
  -8   9   3     5334.85     5254.77    126.99 o 
  -7   9   3      659.80      710.74     27.48 o 
  -6   9   3    10010.43     9740.26    221.61 o 
  -5   9   3      324.42      370.99     18.26 o 
  -4   9   3    12593.03    12618.12    282.01 o 
  -3   9   3       21.68       30.20      6.22 o 
  -2   9   3     2437.01     2550.98     57.35 o 
  -1   9   3       70.45       71.77      7.40 o 
   0   9   3     3405.58     3550.54     68.77 o 
   1   9   3      632.53      588.65     14.08 o 
   2   9   3     2341.29     2451.85     39.54 o 
   3   9   3     5672.77     5810.09    112.09 o 
   4   9   3      236.44      205.77     11.09 o 
   5   9   3     5114.53     5368.55    134.29 o 
   6   9   3       84.04       85.27      8.32 o 
   7   9   3     3455.37     3765.08    109.36 o 
   8   9   3      288.69      291.78     18.58 o 
   9   9   3     3720.72     4025.58    119.08 o 
  10   9   3      769.36      780.41     36.23 o 
  11   9   3      898.24     1012.85     44.28 o 
 -12  10   3     1994.48     2065.92     95.56 o 
 -11  10   3       26.88       21.02      8.85 o 
 -10  10   3     1487.69     1446.88     56.00 o 
  -9  10   3      192.73      186.56     14.21 o 
  -8  10   3     1077.56     1092.33     37.94 o 
  -7  10   3     1838.50     1722.40     51.83 o 
  -6  10   3      166.92      184.63     13.55 o 
  -5  10   3      357.36      408.02     42.33 o 
  -4  10   3      828.56      823.21     30.29 o 
  -3  10   3     4349.68     4421.07    163.20 o 
  -2  10   3     2157.31     2069.63     49.17 o 
  -1  10   3     2476.77     2661.93     60.09 o 
   0  10   3     4486.31     4264.84     90.11 o 
   1  10   3      541.18      629.49     21.09 o 
   2  10   3     2386.84     2336.79     52.99 o 
   3  10   3     2005.74     2142.24     55.86 o 
   4  10   3     1478.33     1480.27     41.96 o 
   5  10   3      344.00      416.07     17.83 o 
   6  10   3     1448.84     1512.28     55.27 o 
   7  10   3        5.70        3.06      4.74 o 
   8  10   3      220.10      266.34     18.25 o 
   9  10   3      382.94      442.29     25.09 o 
  10  10   3      133.31      157.35     16.00 o 
 -11  11   3       21.34       12.37      9.91 o 
 -10  11   3      266.87      262.33     21.32 o 
  -9  11   3       28.99       31.14      8.73 o 
  -8  11   3     1081.15     1042.79     37.78 o 
  -7  11   3       35.00       36.99     11.33 o 
  -6  11   3      100.71       81.11     11.90 o 
  -5  11   3       21.34       11.82      8.00 o 
  -4  11   3      416.29      473.71     54.66 o 
  -3  11   3       43.21       48.22      8.82 o 
  -2  11   3      115.23      159.57     18.25 o 
  -1  11   3       25.72       11.30      6.51 o 
   0  11   3       14.83        6.59      4.51 o 
   1  11   3       13.21       10.27      6.27 o 
   2  11   3        7.04        6.83      4.73 o 
   3  11   3       35.31       29.31     25.05 o 
   4  11   3      173.02      173.00     17.19 o 
   5  11   3      251.48      215.25     19.56 o 
   6  11   3      185.83      171.17     13.43 o 
   7  11   3      270.38      253.64     17.42 o 
   8  11   3      132.99      118.78     12.86 o 
   9  11   3      361.58      333.74     21.79 o 
 -10  12   3       74.69       79.86     30.30 o 
  -9  12   3      191.79      210.91     23.76 o 
  -8  12   3      118.42      138.31     13.41 o 
  -7  12   3      905.37      842.71     42.53 o 
  -6  12   3       19.99       16.59      9.27 o 
  -5  12   3      142.00      131.85     22.70 o 
  -4  12   3        0.36        3.31      5.13 o 
  -3  12   3      528.21      369.99     37.87 o 
  -2  12   3        2.73        6.49      5.31 o 
  -1  12   3      246.54      144.64     14.53 o 
   0  12   3       15.77        6.85      7.52 o 
   1  12   3        3.70        2.25      4.72 o 
   2  12   3      194.82      120.68     25.35 o 
   3  12   3        1.25        7.01      5.16 o 
   4  12   3       75.63       57.96     16.02 o 
   5  12   3        4.02        3.11      5.21 o 
   6  12   3      358.09      388.64     29.13 o 
   7  12   3       27.09       23.89      9.32 o 
  -8  13   3      792.07      758.15     65.95 o 
  -7  13   3      228.09      237.86     17.96 o 
  -6  13   3      929.97      980.37    162.27 o 
  -5  13   3       60.41       60.42     13.99 o 
  -4  13   3     2226.35     2139.81    332.12 o 
  -3  13   3       54.42       54.04     13.11 o 
  -2  13   3     1188.24     1097.43     88.92 o 
  -1  13   3      484.29      398.01     38.60 o 
   0  13   3     1027.68      892.73     40.85 o 
   1  13   3     1027.60      887.43     54.80 o 
   2  13   3     1074.37      936.53    126.73 o 
   3  13   3     1133.81     1078.44    174.51 o 
   4  13   3       49.19       57.22     16.02 o 
   5  13   3     1079.32     1004.51     56.52 o 
  -5  14   3     1640.53     1663.73    147.71 o 
  -4  14   3       98.26       79.25     18.35 o 
  -3  14   3     1749.03     1729.98    200.44 o 
  -2  14   3      459.68      420.36     56.52 o 
  -1  14   3     1898.27     1828.82    125.90 o 
   0  14   3      900.08      821.08     36.97 o 
   1  14   3      960.76      958.56     50.38 o 
   2  14   3     1321.39     1224.33    135.47 o 
 -17   0   4     2157.03     2398.25    106.63 o 
 -16   0   4      102.11       98.47     16.31 o 
 -15   0   4     3538.24     3676.03    145.08 o 
 -14   0   4      104.11       94.97     15.15 o 
 -13   0   4     3214.93     3243.11    126.44 o 
 -12   0   4      561.92      555.01     47.20 o 
 -11   0   4     1017.86      975.76     32.27 o 
 -10   0   4      517.06      552.53     21.02 o 
  -9   0   4      317.48      300.50     17.91 o 
  -8   0   4    10714.94    10635.55    210.98 o 
  -7   0   4      446.98      515.67     18.57 o 
  -6   0   4    15279.31    15153.22    269.81 o 
  -5   0   4      684.69      613.15     18.16 o 
  -4   0   4    17999.75    17372.75    315.77 o 
  -3   0   4     2568.52     2475.10     54.30 o 
  -2   0   4    21187.53    20135.61    906.94 o 
  -1   0   4     1684.57     1522.34     30.21 o 
   0   0   4     5640.82     5848.55    103.56 o 
   1   0   4     4157.41     3934.72     77.86 o 
   2   0   4     4172.65     4768.88    112.22 o 
   3   0   4     9166.35     9313.36    213.57 o 
   4   0   4      289.80      284.85     12.49 o 
   5   0   4    13012.83    13290.96    355.74 o 
   6   0   4     1952.75     1979.43     65.92 o 
   7   0   4     3345.24     3262.71    127.89 o 
   8   0   4     1396.85     1343.87     51.38 o 
   9   0   4     1988.25     1671.59    116.53 o 
  10   0   4     1813.87     1705.95     64.10 o 
  11   0   4     3789.81     3446.59     93.40 o 
  12   0   4     1563.98     1487.46     57.88 o 
  13   0   4      171.10      118.25     15.59 o 
  14   0   4     1309.39     1253.89     71.67 o 
 -17   1   4        1.84       -2.91      8.74 o 
 -16   1   4      377.27      429.42     34.38 o 
 -15   1   4      372.43      403.50     22.24 o 
 -14   1   4      685.95      677.16     28.83 o 
 -13   1   4      450.88      510.19     23.25 o 
 -12   1   4     2134.62     2221.75     45.23 o 
 -11   1   4     2892.64     2834.39     51.64 o 
 -10   1   4     2774.18     2663.84     48.83 o 
  -9   1   4     6747.39     6562.30    100.37 o 
  -8   1   4      892.63      870.35     17.90 o 
  -7   1   4     2505.63     2396.46     42.80 o 
  -6   1   4     4454.59     4882.51     76.00 o 
  -5   1   4     9066.57     9200.78    131.38 o 
  -4   1   4       77.19      154.66     11.38 o 
  -3   1   4    16566.85    17370.67    259.54 o 
  -2   1   4     5502.00     5405.11     72.83 o 
  -1   1   4     4329.85     4686.05     59.41 o 
   0   1   4    11153.44    11327.73    137.66 o 
   1   1   4     3587.35     4031.20     58.02 o 
   2   1   4    20561.17    20995.40    300.65 o 
   3   1   4        3.84        9.03      2.12 o 
   4   1   4    11996.30    12254.79    197.19 o 
   5   1   4      132.10      161.57      7.94 o 
   6   1   4     5816.21     5298.24    187.31 o 
   7   1   4        9.25       13.69      4.08 o 
   8   1   4     5112.22     4744.07    100.88 o 
   9   1   4     1026.09      980.57     30.03 o 
  10   1   4      596.47      526.86     21.03 o 
  11   1   4      322.44      307.39     13.45 o 
  12   1   4       24.56       38.37      7.09 o 
  13   1   4      759.57      748.31     26.98 o 
 -16   2   4        1.58       -0.58      8.16 o 
 -15   2   4      240.01      229.57     24.47 o 
 -14   2   4       17.44        6.41      8.74 o 
 -13   2   4      143.30      158.44     11.17 o 
 -12   2   4      471.51      443.43     14.98 o 
 -11   2   4      565.88      518.26     15.84 o 
 -10   2   4      160.67      159.92      9.70 o 
  -9   2   4      152.75      157.97      6.92 o 
  -8   2   4     1017.84      986.30     22.49 o 
  -7   2   4     1283.08     1436.34     37.53 o 
  -6   2   4     6057.82     6283.63     95.81 o 
  -5   2   4     2343.36     2516.23     37.64 o 
  -4   2   4     4677.07     4960.18     69.01 o 
  -3   2   4     3325.52     3562.92     45.03 o 
  -2   2   4     5786.56     6398.45    116.41 o 
  -1   2   4     3230.29     3359.97     45.64 o 
   0   2   4     3857.96     4171.80     59.73 o 
   1   2   4     4089.35     4430.19     71.30 o 
   2   2   4     2882.78     3185.09     52.98 o 
   3   2   4      525.71      490.88     13.48 o 
   4   2   4        3.42       11.98      2.78 o 
   5   2   4      366.41      394.08     10.88 o 
   6   2   4     1705.69     1752.42     37.41 o 
   7   2   4       29.54       28.78      6.15 o 
   8   2   4      175.53      182.10     11.09 o 
   9   2   4      396.45      327.70     15.59 o 
  10   2   4      908.77      871.35     25.51 o 
  11   2   4      443.67      374.94     15.99 o 
  12   2   4     1166.95     1079.59     30.79 o 
  13   2   4      277.24      251.19     15.28 o 
 -16   3   4       15.15       15.73     11.07 o 
 -15   3   4        1.10       -4.08      8.16 o 
 -14   3   4       65.65       55.35     13.98 o 
 -13   3   4       22.72       13.88      6.05 o 
 -12   3   4       10.31        3.52      4.59 o 
 -11   3   4      242.07      264.30     10.93 o 
 -10   3   4      184.91      218.08     10.27 o 
  -9   3   4        0.82        3.72      2.49 o 
  -8   3   4        4.87        7.43      2.36 o 
  -7   3   4      181.86      208.29     10.99 o 
  -6   3   4      294.22      355.91      9.12 o 
  -5   3   4       35.28       30.01      2.91 o 
  -4   3   4     1090.09     1218.47     18.41 o 
  -3   3   4     2247.52     2507.30     33.80 o 
  -2   3   4       63.16       96.78      4.14 o 
  -1   3   4      238.70      204.07      5.68 o 
   0   3   4     1084.56     1376.02     21.11 o 
   1   3   4     1311.65     1478.59     26.96 o 
   2   3   4       89.74      104.94      7.04 o 
   3   3   4      369.60      409.19     11.25 o 
   4   3   4        0.79        8.04      3.08 o 
   5   3   4        8.39       10.62      2.90 o 
   6   3   4      399.52      417.32     27.72 o 
   7   3   4        2.33        3.69      3.61 o 
   8   3   4       16.46       18.68      5.26 o 
   9   3   4       28.87       25.40      5.81 o 
  10   3   4      138.10      134.48      9.36 o 
  11   3   4        8.51       14.30      5.16 o 
  12   3   4        1.06        0.09      4.61 o 
  13   3   4      146.51      155.36     13.70 o 
 -16   4   4        0.48       -7.57      7.57 o 
 -15   4   4      476.85      529.64     40.20 o 
 -14   4   4        0.20       -0.94      5.88 o 
 -13   4   4      393.94      437.65     21.93 o 
 -12   4   4     1666.24     1658.45     50.81 o 
 -11   4   4     2371.57     2281.36     55.56 o 
 -10   4   4      613.41      655.07     33.89 o 
  -9   4   4      186.44      173.91      8.62 o 
  -8   4   4     1081.14     1093.70     35.55 o 
  -7   4   4     1174.18     1300.46     24.80 o 
  -6   4   4     2880.75     3009.38     47.21 o 
  -5   4   4        5.76        6.83      1.53 o 
  -4   4   4     3102.38     2994.61     46.71 o 
  -3   4   4     2148.65     2214.43     30.80 o 
  -2   4   4     2872.99     2895.05     41.43 o 
  -1   4   4     6149.33     6265.31    102.73 o 
   0   4   4      583.40      498.98     12.83 o 
   1   4   4     5356.18     5477.93     86.51 o 
   2   4   4     1870.62     1879.85     36.53 o 
   3   4   4      846.34      739.68     20.06 o 
   4   4   4       70.30       66.36      4.82 o 
   5   4   4     2611.99     2640.21     52.88 o 
   6   4   4      188.09      178.02      8.66 o 
   7   4   4      403.99      433.39     16.84 o 
   8   4   4        3.14        7.42      4.27 o 
   9   4   4     1131.28     1059.37     28.02 o 
  10   4   4      882.21      863.10     30.20 o 
  11   4   4      879.43      793.84     29.44 o 
  12   4   4      583.97      618.39     26.39 o 
  13   4   4      267.34      279.84     22.45 o 
 -15   5   4      697.22      771.49     50.11 o 
 -14   5   4      940.21     1014.24     43.70 o 
 -13   5   4      209.59      238.11     24.08 o 
 -12   5   4     1375.87     1432.92     46.27 o 
 -11   5   4     2674.16     2590.74     75.88 o 
 -10   5   4     4175.34     4135.44    101.60 o 
  -9   5   4     5939.14     5815.80    157.85 o 
  -8   5   4     1159.56     1154.89     35.35 o 
  -7   5   4     3811.95     3898.08    161.47 o 
  -6   5   4      386.06      410.43     11.17 o 
  -5   5   4     8601.38     8694.71    167.74 o 
  -4   5   4       55.03      109.34      6.28 o 
  -3   5   4     7494.09     7785.10    105.61 o 
  -2   5   4     2535.17     2411.32     35.43 o 
  -1   5   4     5177.13     5708.62     94.65 o 
   0   5   4    11111.27    10732.98    171.80 o 
   1   5   4     2714.53     2791.68     47.47 o 
   2   5   4    14487.72    14343.27    235.66 o 
   3   5   4      286.20      339.11     11.31 o 
   4   5   4    13469.95    13057.80    227.94 o 
   5   5   4       58.89       56.75      4.92 o 
   6   5   4     7939.17     7605.62    138.48 o 
   7   5   4      426.46      431.90     14.98 o 
   8   5   4     2690.87     2555.74     53.20 o 
   9   5   4      828.26      796.35     24.78 o 
  10   5   4      419.96      412.01     24.84 o 
  11   5   4      624.18      638.26     25.82 o 
  12   5   4        1.26        8.74      7.00 o 
  13   5   4      716.20      870.50     58.85 o 
 -15   6   4     1996.29     2037.76    137.22 o 
 -14   6   4        8.68        7.32      6.99 o 
 -13   6   4     3260.22     3217.15     88.04 o 
 -12   6   4      452.87      458.22     22.67 o 
 -11   6   4      232.29      213.65     13.97 o 
 -10   6   4     1487.50     1441.76     43.72 o 
  -9   6   4        9.69       15.26      5.22 o 
  -8   6   4     5887.01     5818.02    136.83 o 
  -7   6   4       86.52       93.10     12.61 o 
  -6   6   4    13531.84    13467.43    244.20 o 
  -5   6   4     1306.43     1371.69     36.97 o 
  -4   6   4    21161.00    21371.42    381.55 o 
  -3   6   4     2641.70     2572.31     40.21 o 
  -2   6   4    18971.43    18855.93    245.73 o 
  -1   6   4     3101.72     3216.48     56.44 o 
   0   6   4     6278.09     6550.53    108.22 o 
   1   6   4     4175.15     4245.74     69.27 o 
   2   6   4     2090.88     2285.79     43.94 o 
   3   6   4     4661.78     4614.57     81.93 o 
   4   6   4       86.85      101.02      7.50 o 
   5   6   4     3837.09     3989.74     76.23 o 
   6   6   4     2136.77     2077.52     44.67 o 
   7   6   4     1688.67     1717.25     41.91 o 
   8   6   4     1575.56     1580.27     38.95 o 
   9   6   4     1163.87     1109.82     34.66 o 
  10   6   4     2371.49     2405.55     79.21 o 
  11   6   4      892.47      823.40     50.98 o 
  12   6   4     1751.41     1727.06     65.22 o 
 -15   7   4      215.27      243.03     21.60 o 
 -14   7   4      455.89      419.00     27.28 o 
 -13   7   4     1017.01     1027.52     81.57 o 
 -12   7   4     1430.63     1375.20     53.61 o 
 -11   7   4     1244.94     1214.82     51.08 o 
 -10   7   4     2591.66     2544.95     69.07 o 
  -9   7   4     2746.40     2693.85     71.67 o 
  -8   7   4     1719.25     1706.24     49.64 o 
  -7   7   4     2391.68     2319.69     65.12 o 
  -6   7   4     1729.91     1758.82     67.10 o 
  -5   7   4     3597.30     3816.56     93.70 o 
  -4   7   4        1.82        1.68      2.82 o 
  -3   7   4     1440.28     1471.91     39.97 o 
  -2   7   4     4687.56     4603.85     64.09 o 
  -1   7   4      428.01      501.03     19.17 o 
   0   7   4     5050.51     5035.82     88.10 o 
   1   7   4      590.04      669.68     16.10 o 
   2   7   4    11040.70    10996.61    169.29 o 
   3   7   4      789.04      755.84     19.52 o 
   4   7   4     7553.71     7437.31    150.54 o 
   5   7   4       30.08       40.42     10.08 o 
   6   7   4     2490.49     2533.56     50.11 o 
   7   7   4        8.18       12.75      3.72 o 
   8   7   4     2253.07     2181.67     70.24 o 
   9   7   4      148.30      142.65     13.94 o 
  10   7   4      253.95      254.71     19.08 o 
  11   7   4        7.45        4.86      6.14 o 
 -14   8   4        0.21       -1.52      6.38 o 
 -13   8   4       34.84       33.50      9.68 o 
 -12   8   4       14.48       18.02      8.38 o 
 -11   8   4       19.55       21.34      6.76 o 
 -10   8   4       15.53       18.39      6.37 o 
  -9   8   4       11.45        9.08      5.58 o 
  -8   8   4      298.62      280.85     21.15 o 
  -7   8   4        0.02       -0.69      4.51 o 
  -6   8   4      548.58      569.39     57.02 o 
  -5   8   4      450.00      457.68     20.65 o 
  -4   8   4      610.75      637.20     55.84 o 
  -3   8   4       37.80       41.76      6.58 o 
  -2   8   4     4560.52     4791.75     81.35 o 
  -1   8   4      359.58      357.00      8.70 o 
   0   8   4     1464.19     1471.21     31.07 o 
   1   8   4      382.36      355.07     22.96 o 
   2   8   4      122.16      131.17      7.29 o 
   3   8   4        1.53        5.72      3.35 o 
   4   8   4      579.01      580.36     18.02 o 
   5   8   4        2.71        3.59      2.96 o 
   6   8   4      731.89      666.56     24.21 o 
   7   8   4       31.70       23.09      4.82 o 
   8   8   4      689.56      674.67     30.59 o 
   9   8   4       17.02        9.69      6.25 o 
  10   8   4      201.68      203.11     17.49 o 
  11   8   4       90.64       86.00     13.11 o 
 -13   9   4        0.05       -3.64      6.55 o 
 -12   9   4      115.26      153.98     26.80 o 
 -11   9   4       46.06       49.55     11.03 o 
 -10   9   4       95.72      109.18     11.37 o 
  -9   9   4      158.58      159.36     23.00 o 
  -8   9   4        4.82       -1.37      4.30 o 
  -7   9   4      545.99      567.80     50.88 o 
  -6   9   4       90.99       87.40      9.65 o 
  -5   9   4      294.07      288.20     33.70 o 
  -4   9   4      192.39      180.40     23.84 o 
  -3   9   4     2473.17     2318.57     63.63 o 
  -2   9   4      388.61      298.49     13.92 o 
  -1   9   4      429.35      382.40     35.24 o 
   0   9   4      300.23      247.90     11.07 o 
   1   9   4      316.57      336.35     16.83 o 
   2   9   4      493.47      529.57     25.35 o 
   3   9   4        0.24        1.35      3.05 o 
   4   9   4      242.24      305.84     13.42 o 
   5   9   4       80.85       61.27      6.44 o 
   6   9   4        8.20       25.36      5.71 o 
   7   9   4      170.09      207.88     13.36 o 
   8   9   4       89.27      148.38     13.85 o 
   9   9   4      312.07      396.38     23.73 o 
  10   9   4      100.17      136.68     14.56 o 
 -12  10   4      453.51      447.72     29.40 o 
 -11  10   4      486.14      540.89     45.74 o 
 -10  10   4      813.85      879.52     36.33 o 
  -9  10   4      144.66      140.98     15.11 o 
  -8  10   4     2041.29     2037.31    103.20 o 
  -7  10   4       98.78       97.20     10.88 o 
  -6  10   4     1951.35     1986.28     97.79 o 
  -5  10   4       35.38       30.76      7.19 o 
  -4  10   4     2342.12     2325.72     98.13 o 
  -3  10   4     1140.22     1115.21     38.10 o 
  -2  10   4     3434.53     3331.71     94.87 o 
  -1  10   4     1359.71     1176.63     61.88 o 
   0  10   4      652.43      630.95     20.36 o 
   1  10   4     1764.94     1690.39     69.17 o 
   2  10   4      463.56      524.35     20.18 o 
   3  10   4     1897.26     2099.24     54.83 o 
   4  10   4      120.23      137.38      9.12 o 
   5  10   4     1037.08     1266.82     38.70 o 
   6  10   4      383.55      396.10     18.25 o 
   7  10   4      538.08      635.93     25.48 o 
   8  10   4      254.01      283.11     19.00 o 
   9  10   4      362.04      436.42     25.22 o 
 -11  11   4     1360.77     1408.09    106.34 o 
 -10  11   4     1078.38     1197.73     67.76 o 
  -9  11   4     1457.71     1464.77     88.87 o 
  -8  11   4      384.21      390.23     21.85 o 
  -7  11   4     1257.74     1301.45     60.20 o 
  -6  11   4       23.55       36.48      8.17 o 
  -5  11   4     3882.23     3820.34     99.33 o 
  -4  11   4       19.52       26.40      7.53 o 
  -3  11   4      918.78      940.86     34.91 o 
  -2  11   4     1150.62     1028.49     30.37 o 
  -1  11   4     2056.06     2020.61     54.24 o 
   0  11   4     2792.31     2525.85     84.46 o 
   1  11   4     1155.03     1129.61     38.22 o 
   2  11   4     3761.58     3807.16    152.85 o 
   3  11   4       21.12       28.50      6.25 o 
   4  11   4     4485.87     4663.71    146.68 o 
   5  11   4        1.71        6.03      4.78 o 
   6  11   4     2487.55     2869.98     75.60 o 
   7  11   4       48.45       44.58     13.11 o 
   8  11   4     1099.69     1318.90     49.61 o 
  -9  12   4       75.51       54.59     10.39 o 
  -8  12   4      681.35      714.03     31.64 o 
  -7  12   4      129.61      142.17     14.15 o 
  -6  12   4     2586.69     2544.81     73.40 o 
  -5  12   4      203.50      165.10     14.72 o 
  -4  12   4     4199.08     4143.48    107.52 o 
  -3  12   4      133.19      128.81     17.66 o 
  -2  12   4     4124.23     4170.12    144.77 o 
  -1  12   4      944.17      851.65     33.15 o 
   0  12   4     1696.16     1633.09     52.46 o 
   1  12   4     1617.99     1438.64     47.29 o 
   2  12   4      364.57      374.29     22.11 o 
   3  12   4      944.99      901.46     64.09 o 
   4  12   4        5.31       12.48      6.12 o 
   5  12   4     1092.97     1081.46     45.27 o 
   6  12   4      434.71      484.03     27.09 o 
  -7  13   4      689.13      704.27     34.65 o 
  -6  13   4       68.14       81.76     12.01 o 
  -5  13   4      399.62      432.28     72.54 o 
  -4  13   4        0.24        5.87      8.54 o 
  -3  13   4      301.69      285.71     54.19 o 
  -2  13   4      439.73      440.12     33.01 o 
  -1  13   4      132.90      145.16     22.95 o 
   0  13   4      863.63      822.87     33.59 o 
   1  13   4       55.03       70.70      9.80 o 
   2  13   4     1440.41     1380.92     56.58 o 
   3  13   4       22.70       19.03      7.30 o 
   4  13   4      801.48      782.25     37.18 o 
  -3  14   4        1.41       -0.93      8.03 o 
  -2  14   4      516.83      534.44     55.94 o 
  -1  14   4       33.77       30.63      8.25 o 
   0  14   4      220.25      214.66     16.88 o 
 -17   1   5      136.20      139.26     20.98 o 
 -16   1   5      115.15      136.93     19.81 o 
 -15   1   5      432.03      486.68     24.49 o 
 -14   1   5       43.79       65.49      9.06 o 
 -13   1   5      926.95      914.72     26.62 o 
 -12   1   5      496.17      462.96     34.65 o 
 -11   1   5       90.46       72.85      6.51 o 
 -10   1   5     3352.38     3249.09     57.83 o 
  -9   1   5     2413.76     2417.28     44.88 o 
  -8   1   5      414.08      424.41     12.35 o 
  -7   1   5      678.83      777.21     21.47 o 
  -6   1   5     3873.12     3970.79     63.70 o 
  -5   1   5      183.15      179.73      7.83 o 
  -4   1   5     3182.34     3377.83     58.62 o 
  -3   1   5      428.31      331.48      9.51 o 
  -2   1   5       50.33       38.76      2.82 o 
  -1   1   5     9244.77     9426.89    126.77 o 
   0   1   5     1388.15     1555.16     23.41 o 
   1   1   5     5606.18     5812.29     81.65 o 
   2   1   5       84.66       75.14      4.34 o 
   3   1   5     8164.79     8218.28    134.69 o 
   4   1   5      175.43      194.50      7.79 o 
   5   1   5      690.64      645.86     21.76 o 
   6   1   5      532.73      613.30     20.87 o 
   7   1   5      833.68      738.12     24.33 o 
   8   1   5      425.24      447.12     18.80 o 
   9   1   5      312.30      261.33     14.68 o 
  10   1   5      628.67      559.42     25.67 o 
  11   1   5      191.23      207.39     15.31 o 
  12   1   5     1287.12     1173.19     36.04 o 
  13   1   5      136.80      107.69     11.05 o 
 -16   2   5      679.14      737.65     47.78 o 
 -15   2   5        1.00        5.83      8.74 o 
 -14   2   5      896.85      911.87     51.27 o 
 -13   2   5     1062.37     1129.25     58.22 o 
 -12   2   5     1201.97     1183.71     34.78 o 
 -11   2   5     1558.79     1653.73     45.75 o 
 -10   2   5      565.49      570.05     16.95 o 
  -9   2   5    12968.53    12812.84    219.89 o 
  -8   2   5      226.87      255.54     14.66 o 
  -7   2   5    21186.46    20975.18    353.34 o 
  -6   2   5     2931.83     2958.31     49.17 o 
  -5   2   5     7303.40     7150.95    109.90 o 
  -4   2   5     1471.76     1543.13     32.69 o 
  -3   2   5    12847.29    13337.53    181.53 o 
  -2   2   5     3271.57     3257.14     47.24 o 
  -1   2   5     5404.99     5618.95     76.63 o 
   0   2   5    10134.62    10581.86    152.06 o 
   1   2   5       62.68       70.72      4.42 o 
   2   2   5     3406.10     3312.20     56.08 o 
   3   2   5        0.20        2.98      2.10 o 
   4   2   5     9655.58     9626.84    157.77 o 
   5   2   5     1221.79     1180.14     28.00 o 
   6   2   5     5915.27     5457.12    115.00 o 
   7   2   5     2928.59     2685.39     62.17 o 
   8   2   5     1532.55     1350.39     37.82 o 
   9   2   5     1578.53     1412.86     39.79 o 
  10   2   5      873.35      769.44     30.91 o 
  11   2   5      847.86      824.93     31.53 o 
  12   2   5       11.84        8.83      5.65 o 
 -16   3   5       64.53      100.22     18.06 o 
 -15   3   5     2988.20     3014.12    127.02 o 
 -14   3   5      635.61      707.35     44.87 o 
 -13   3   5     3196.20     3265.25    131.68 o 
 -12   3   5     1080.88     1047.28     50.62 o 
 -11   3   5     4890.89     4789.63     89.31 o 
 -10   3   5     2305.94     2274.75     46.45 o 
  -9   3   5      202.53      206.40      9.97 o 
  -8   3   5     3207.63     3142.90     76.78 o 
  -7   3   5     1056.48     1101.81     22.35 o 
  -6   3   5     3371.82     3424.21     60.54 o 
  -5   3   5     2133.05     2051.18     35.92 o 
  -4   3   5     9513.56     9556.28    125.71 o 
  -3   3   5    11504.23    11042.36    142.72 o 
  -2   3   5     5649.67     5681.67     79.08 o 
  -1   3   5     7196.37     6837.17    102.52 o 
   0   3   5     7491.76     7911.07    115.91 o 
   1   3   5     9624.09     9713.36    151.51 o 
   2   3   5     2689.99     3005.70     51.51 o 
   3   3   5     7776.14     7875.63    125.00 o 
   4   3   5      177.64      175.47      8.43 o 
   5   3   5     6689.38     6411.94    117.84 o 
   6   3   5      343.71      342.47     14.70 o 
   7   3   5     4016.23     3711.66     81.82 o 
   8   3   5     3550.43     3284.58     75.10 o 
   9   3   5       86.29       79.29     10.11 o 
  10   3   5     2012.16     1836.62     59.62 o 
  11   3   5       55.50       35.14      9.02 o 
  12   3   5     2375.30     2287.49     57.38 o 
 -16   4   5      117.72      109.54     19.81 o 
 -15   4   5       16.93       12.24     10.49 o 
 -14   4   5      273.13      264.53     26.80 o 
 -13   4   5     1093.97     1100.07     58.85 o 
 -12   4   5      172.89      151.99     13.29 o 
 -11   4   5     1885.24     1850.98     48.06 o 
 -10   4   5      326.03      344.05     17.38 o 
  -9   4   5     6274.84     6199.73    120.14 o 
  -8   4   5      586.43      693.44     48.77 o 
  -7   4   5    11482.33    11652.11    187.40 o 
  -6   4   5       88.19       94.91      5.13 o 
  -5   4   5     7602.33     7880.34    111.02 o 
  -4   4   5       78.72       70.80      3.46 o 
  -3   4   5     2397.27     2477.16     42.42 o 
  -2   4   5      590.58      546.51     11.28 o 
  -1   4   5      938.89     1020.29     17.77 o 
   0   4   5     2461.77     2367.87     38.74 o 
   1   4   5       12.57       12.59      2.61 o 
   2   4   5     3571.00     3555.72     60.02 o 
   3   4   5     1008.44     1003.80     27.01 o 
   4   4   5     5685.30     5665.23    104.28 o 
   5   4   5     1461.73     1391.52     32.23 o 
   6   4   5     4247.87     4175.45     80.99 o 
   7   4   5     1260.52     1230.90     34.12 o 
   8   4   5     2311.80     2133.01     53.11 o 
   9   4   5      681.51      678.67     28.43 o 
  10   4   5     1269.39     1098.06     36.62 o 
  11   4   5      503.86      509.19     23.71 o 
  12   4   5      183.89      149.87     13.49 o 
 -16   5   5       38.40       49.53     15.73 o 
 -15   5   5      126.72      141.59     21.56 o 
 -14   5   5        6.74        7.57      8.74 o 
 -13   5   5      329.59      310.33     21.49 o 
 -12   5   5       33.92       37.16      6.69 o 
 -11   5   5      307.42      329.66     17.61 o 
 -10   5   5      451.61      453.97     20.72 o 
  -9   5   5        1.05       -3.42      3.42 o 
  -8   5   5       19.89       13.34      4.94 o 
  -7   5   5       77.84       62.08      4.77 o 
  -6   5   5      499.75      535.54     18.99 o 
  -5   5   5      175.66      163.34      5.89 o 
  -4   5   5      171.14      177.73     13.42 o 
  -3   5   5     3528.42     3607.03     53.92 o 
  -2   5   5      563.21      608.43     27.82 o 
  -1   5   5     4208.45     4400.04     71.79 o 
   0   5   5     1252.21     1353.33     30.62 o 
   1   5   5     1548.80     1635.47     31.20 o 
   2   5   5      319.77      344.07     11.93 o 
   3   5   5     1710.40     1795.65     40.52 o 
   4   5   5      895.11      915.06     23.19 o 
   5   5   5        5.59       10.19      3.45 o 
   6   5   5      312.22      299.10     12.19 o 
   7   5   5       24.31       31.55      6.62 o 
   8   5   5      100.12       91.53     11.96 o 
   9   5   5        0.31        2.24      4.88 o 
  10   5   5      258.90      231.21     15.33 o 
  11   5   5      155.17      159.30     13.31 o 
  12   5   5      222.66      209.36     19.98 o 
 -15   6   5        2.36       -5.24      8.74 o 
 -14   6   5       94.87      128.27     15.23 o 
 -13   6   5       29.87       21.85      8.24 o 
 -12   6   5      242.85      234.64     15.82 o 
 -11   6   5       17.59       14.62      5.79 o 
 -10   6   5       32.33       36.36      8.57 o 
  -9   6   5      129.84      110.99     10.31 o 
  -8   6   5       13.50       11.26      5.02 o 
  -7   6   5       69.27       59.17     12.44 o 
  -6   6   5       73.02       80.72      8.65 o 
  -5   6   5      740.31      748.80     25.90 o 
  -4   6   5       72.74       79.89      6.87 o 
  -3   6   5        5.72       14.23      4.34 o 
  -2   6   5     2608.98     2605.93     44.79 o 
  -1   6   5     1479.05     1427.99     31.65 o 
   0   6   5      722.70      656.27     35.80 o 
   1   6   5       45.19       59.63      7.49 o 
   2   6   5      208.18      198.59     14.87 o 
   3   6   5      409.76      389.20     11.19 o 
   4   6   5       50.40       27.32      6.18 o 
   5   6   5      792.36      775.03     24.99 o 
   6   6   5      165.33      138.09      8.88 o 
   7   6   5       14.72       11.73      6.30 o 
   8   6   5        0.29        0.85      5.31 o 
   9   6   5       20.76       20.09      6.32 o 
  10   6   5        2.33        5.85      6.02 o 
  11   6   5       24.14       44.01     10.20 o 
 -14   7   5      279.08      316.98     23.73 o 
 -13   7   5       91.09      104.54     25.05 o 
 -12   7   5      233.69      273.91     26.22 o 
 -11   7   5       62.75       61.06      9.03 o 
 -10   7   5     1056.62     1013.45     38.13 o 
  -9   7   5      571.93      557.20     24.32 o 
  -8   7   5     1253.02     1290.67     43.69 o 
  -7   7   5        0.93       -0.43      4.01 o 
  -6   7   5     2250.53     2194.13     60.76 o 
  -5   7   5      225.25      212.65     13.87 o 
  -4   7   5     1464.84     1435.06     43.42 o 
  -3   7   5      575.58      556.61     33.69 o 
  -2   7   5      683.42      701.80     13.96 o 
  -1   7   5     3230.22     3109.96     60.80 o 
   0   7   5     1185.47     1225.58     28.85 o 
   1   7   5     1264.38     1264.70     44.34 o 
   2   7   5      325.25      362.83     26.32 o 
   3   7   5     3495.14     3471.78     84.93 o 
   4   7   5      511.80      529.48     17.73 o 
   5   7   5     2095.00     2067.71     48.31 o 
   6   7   5      411.55      432.67     16.52 o 
   7   7   5      474.04      487.73     42.29 o 
   8   7   5      627.78      633.14     29.59 o 
   9   7   5      156.66      153.00     14.59 o 
  10   7   5      122.69      138.49     14.83 o 
  11   7   5       61.78       57.69     11.28 o 
 -14   8   5      576.38      614.40     35.08 o 
 -13   8   5      560.09      618.12     59.72 o 
 -12   8   5      922.40      879.16     41.31 o 
 -11   8   5     2269.56     2223.35     64.64 o 
 -10   8   5      403.38      396.62     20.94 o 
  -9   8   5     5662.38     5554.29    135.58 o 
  -8   8   5       86.59       96.88     10.58 o 
  -7   8   5     6490.27     6430.73    153.16 o 
  -6   8   5      506.46      460.77     21.89 o 
  -5   8   5     1475.53     1565.73     47.49 o 
  -4   8   5      269.15      242.02     21.75 o 
  -3   8   5     5073.73     5092.09    123.93 o 
  -2   8   5      123.95      126.42      6.72 o 
  -1   8   5      556.60      625.15     16.99 o 
   0   8   5     5146.04     5025.64    100.59 o 
   1   8   5       63.74       44.94      4.98 o 
   2   8   5     2257.41     2272.65     49.19 o 
   3   8   5       37.37       55.01      6.03 o 
   4   8   5     2975.41     3172.00     65.62 o 
   5   8   5     1130.92     1124.82     30.53 o 
   6   8   5     5207.19     5115.60    127.64 o 
   7   8   5      473.88      531.60     22.40 o 
   8   8   5     1869.51     1996.43     66.74 o 
   9   8   5     1046.94     1074.71     43.84 o 
  10   8   5      524.77      604.80     35.25 o 
 -13   9   5     1441.02     1405.46     64.97 o 
 -12   9   5      464.45      462.19     59.43 o 
 -11   9   5     1324.78     1355.50     46.27 o 
 -10   9   5      629.81      633.99     28.58 o 
  -9   9   5       49.99       60.47      9.34 o 
  -8   9   5     1155.46     1165.08     40.17 o 
  -7   9   5       43.85       25.40     12.28 o 
  -6   9   5     3606.55     3569.64     93.20 o 
  -5   9   5     1791.99     1721.07     52.48 o 
  -4   9   5     3018.61     2984.41     79.84 o 
  -3   9   5     7673.10     7173.98    169.95 o 
  -2   9   5     1863.37     1962.11     57.05 o 
  -1   9   5     2210.58     2184.97     50.98 o 
   0   9   5     2948.75     3083.69     70.18 o 
   1   9   5     3825.05     3803.82     69.13 o 
   2   9   5     1436.88     1527.80     36.35 o 
   3   9   5     4569.22     4693.73     91.86 o 
   4   9   5       16.82       26.68      6.06 o 
   5   9   5     1321.89     1459.59     49.57 o 
   6   9   5      109.32      123.19      9.78 o 
   7   9   5      662.66      683.44     26.52 o 
   8   9   5      965.74     1070.51     42.52 o 
   9   9   5       64.78       81.67     11.45 o 
 -12  10   5       42.99       41.58     13.40 o 
 -11  10   5      871.90      857.82     35.35 o 
 -10  10   5      183.49      152.99     14.36 o 
  -9  10   5     2277.39     2304.85     67.95 o 
  -8  10   5       35.13       41.87      8.78 o 
  -7  10   5     2535.79     2622.16     90.82 o 
  -6  10   5        2.63        5.33      5.61 o 
  -5  10   5     2732.48     2784.47     84.34 o 
  -4  10   5       28.75       22.46      7.08 o 
  -3  10   5     1745.66     1867.91     64.44 o 
  -2  10   5      301.84      275.98     17.20 o 
  -1  10   5      440.24      454.00     16.75 o 
   0  10   5     1222.81     1254.50     40.28 o 
   1  10   5       15.34       11.79      4.52 o 
   2  10   5     1409.40     1273.12     83.32 o 
   3  10   5      377.43      270.36     33.79 o 
   4  10   5     1436.73     1483.87     50.44 o 
   5  10   5      488.54      461.82     19.09 o 
   6  10   5     1916.64     2084.63     58.45 o 
   7  10   5      601.07      596.78     24.78 o 
   8  10   5     1020.10     1112.72     44.17 o 
 -10  11   5       85.68       90.08     12.06 o 
  -9  11   5       54.05       53.80      9.95 o 
  -8  11   5       44.31       43.17      9.15 o 
  -7  11   5       15.95        6.60      6.39 o 
  -6  11   5       94.02      104.90     26.10 o 
  -5  11   5       91.39      102.21     11.85 o 
  -4  11   5        1.20        4.06      5.82 o 
  -3  11   5     1171.47     1148.90     40.81 o 
  -2  11   5        6.24        4.21      5.22 o 
  -1  11   5      449.70      458.99     17.79 o 
   0  11   5      166.17      177.26     13.84 o 
   1  11   5      381.49      415.48     28.30 o 
   2  11   5      116.40      124.69     25.05 o 
   3  11   5      382.93      367.20     27.09 o 
   4  11   5       12.79       18.65      5.41 o 
   5  11   5       28.92       20.32      6.30 o 
   6  11   5       17.01       28.77      6.44 o 
   7  11   5       32.05       42.58      7.54 o 
  -9  12   5      208.59      218.98     24.56 o 
  -8  12   5       48.82       46.41      9.93 o 
  -7  12   5       62.35       66.92     14.16 o 
  -6  12   5       92.81       91.63     11.95 o 
  -5  12   5      198.94      169.89     22.86 o 
  -4  12   5       48.65       42.29      9.40 o 
  -3  12   5       69.35       69.15     20.69 o 
  -2  12   5      619.84      597.91    103.71 o 
  -1  12   5      131.99      131.39     18.06 o 
   0  12   5      667.96      544.84     27.25 o 
   1  12   5       21.81       14.22      5.29 o 
   2  12   5      320.21      233.65     17.48 o 
   3  12   5        0.46        2.65      4.36 o 
   4  12   5       81.53      111.07     11.17 o 
   5  12   5       43.44       44.28      7.96 o 
  -6  13   5     1265.57     1150.13     52.04 o 
  -5  13   5        7.77        4.62      9.21 o 
  -4  13   5      765.29      790.23     56.81 o 
  -3  13   5      709.46      680.78    101.67 o 
  -2  13   5      632.05      657.07     89.15 o 
  -1  13   5      662.66      567.22     30.39 o 
   0  13   5      406.08      413.88     30.31 o 
   1  13   5      663.46      625.02     72.55 o 
   2  13   5       23.38       28.68      7.76 o 
 -16   0   6      512.09      550.04     39.04 o 
 -15   0   6      883.96      840.20     48.36 o 
 -14   0   6     2787.03     2742.82     88.34 o 
 -13   0   6     1301.82     1225.07     47.18 o 
 -12   0   6     5151.36     4930.37    241.81 o 
 -11   0   6     1718.04     1643.41     57.11 o 
 -10   0   6     5439.65     5363.32    152.18 o 
  -9   0   6     1504.56     1635.69    113.04 o 
  -8   0   6     5405.37     5105.43    111.41 o 
  -7   0   6      166.15      181.19     13.62 o 
  -6   0   6     4718.83     4748.14    103.01 o 
  -5   0   6     1832.97     1809.94     50.49 o 
  -4   0   6     2459.27     2640.20     82.78 o 
  -3   0   6     7485.39     7687.18    147.98 o 
  -2   0   6      658.41      696.61     20.52 o 
  -1   0   6    12774.26    12485.74    235.53 o 
   0   0   6      136.53      145.68      8.32 o 
   1   0   6     9075.25     9102.61    175.07 o 
   2   0   6       99.87       84.62      8.02 o 
   3   0   6     8805.31     8837.92    205.87 o 
   4   0   6      405.10      359.41     16.73 o 
   5   0   6     7441.77     7101.01    215.00 o 
   6   0   6     2527.06     2360.45     80.04 o 
   7   0   6      871.52      738.47     70.21 o 
   8   0   6      702.81      646.24     34.44 o 
   9   0   6      276.52      187.04     24.47 o 
  10   0   6      279.85      249.96     29.13 o 
  11   0   6        4.33        1.17     10.49 o 
  12   0   6      610.65      562.46     34.01 o 
 -16   1   6     1038.87     1068.02     59.43 o 
 -15   1   6       75.52      101.97     16.90 o 
 -14   1   6      357.21      324.06     16.84 o 
 -13   1   6      154.08      146.81     10.24 o 
 -12   1   6      103.56       95.99      8.34 o 
 -11   1   6     2166.99     2181.57     50.23 o 
 -10   1   6       25.07       28.55      5.40 o 
  -9   1   6     1212.18     1176.71     30.71 o 
  -8   1   6     2281.97     2248.82     43.25 o 
  -7   1   6     5202.03     5074.63     82.20 o 
  -6   1   6     1649.39     1622.74     39.96 o 
  -5   1   6     9314.21     9264.96    151.90 o 
  -4   1   6     4771.90     4622.10     79.59 o 
  -3   1   6     3664.67     3741.74     58.79 o 
  -2   1   6     4116.48     4201.04     57.19 o 
  -1   1   6     7375.30     7999.00    104.46 o 
   0   1   6     5196.77     5282.51     70.73 o 
   1   1   6      564.54      655.61     14.98 o 
   2   1   6     5242.84     5511.54     93.50 o 
   3   1   6     1254.86     1285.79     27.41 o 
   4   1   6       96.20       89.42      5.97 o 
   5   1   6      770.35      787.54     25.08 o 
   6   1   6     1226.29     1212.84     34.43 o 
   7   1   6     1131.88     1126.41     33.65 o 
   8   1   6      950.18      808.97     27.94 o 
   9   1   6     2768.26     2614.83     72.27 o 
  10   1   6      119.00       73.71     12.36 o 
  11   1   6     1534.79     1370.59     53.76 o 
  12   1   6      169.60      134.37     12.20 o 
 -16   2   6       69.63       84.49     17.48 o 
 -15   2   6      184.08      149.16     20.39 o 
 -14   2   6      348.46      352.81     23.06 o 
 -13   2   6      389.04      377.21     19.96 o 
 -12   2   6      565.14      536.86     21.41 o 
 -11   2   6      150.10      136.13     10.11 o 
 -10   2   6      365.17      338.45     24.70 o 
  -9   2   6      783.46      804.82     23.83 o 
  -8   2   6     2069.07     2047.88     42.67 o 
  -7   2   6      671.70      744.92     18.50 o 
  -6   2   6     1866.60     1973.05     46.07 o 
  -5   2   6      156.87      153.06      6.48 o 
  -4   2   6     1290.95     1420.51     24.10 o 
  -3   2   6     1001.43     1036.82     18.60 o 
  -2   2   6      167.89      186.99      6.72 o 
  -1   2   6     3172.36     3341.61     48.35 o 
   0   2   6      759.95      805.23     16.74 o 
   1   2   6     5114.13     5385.61     77.29 o 
   2   2   6       11.49       18.28      3.09 o 
   3   2   6     5130.56     5311.82     90.87 o 
   4   2   6      530.35      532.18     15.00 o 
   5   2   6     1613.68     1637.42     37.22 o 
   6   2   6       28.66       35.83      6.23 o 
   7   2   6      136.22      109.76      9.66 o 
   8   2   6        1.33       13.50      5.34 o 
   9   2   6        3.29       -2.84      5.22 o 
  10   2   6       87.17       71.85     12.11 o 
  11   2   6       12.22       14.85      8.85 o 
 -16   3   6       35.23       40.79     13.98 o 
 -15   3   6       13.46       20.98     11.65 o 
 -14   3   6        0.20       12.82      9.91 o 
 -13   3   6       40.11       45.52     10.20 o 
 -12   3   6      142.65      147.64     23.31 o 
 -11   3   6       46.81       46.86      9.79 o 
 -10   3   6        0.07       -0.74      3.64 o 
  -9   3   6      707.78      771.53     22.90 o 
  -8   3   6       22.80       23.26      4.19 o 
  -7   3   6        4.15       12.28      5.95 o 
  -6   3   6       28.69       29.95      3.44 o 
  -5   3   6       97.89       99.29      6.33 o 
  -4   3   6      488.61      481.25     11.92 o 
  -3   3   6      873.74     1051.88     28.20 o 
  -2   3   6       55.29       62.16      3.62 o 
  -1   3   6        9.28       12.71      2.13 o 
   0   3   6      149.21      114.62      5.60 o 
   1   3   6      263.38      290.78      9.79 o 
   2   3   6      230.47      239.19      9.03 o 
   3   3   6        9.27       13.19      3.20 o 
   4   3   6        5.71       13.74      3.84 o 
   5   3   6       14.29       20.63      4.37 o 
   6   3   6      144.02      159.14     10.80 o 
   7   3   6      376.76      365.97     16.98 o 
   8   3   6       58.65       47.07      8.87 o 
   9   3   6        2.96        1.75      5.54 o 
  10   3   6        1.02       -1.86      6.55 o 
  11   3   6        1.61       -0.83      5.47 o 
 -16   4   6      141.75      164.89     23.31 o 
 -15   4   6      130.53      166.64     23.31 o 
 -14   4   6      163.98      217.33     24.47 o 
 -13   4   6      665.26      627.44     32.47 o 
 -12   4   6      895.82      909.56    100.80 o 
 -11   4   6       39.64       24.32      8.26 o 
 -10   4   6     1803.93     1667.15     56.00 o 
  -9   4   6      154.64      155.55     13.60 o 
  -8   4   6     3141.96     3095.36     60.82 o 
  -7   4   6      256.75      261.11     11.24 o 
  -6   4   6     2512.25     2604.06     45.81 o 
  -5   4   6       15.85       14.55      3.28 o 
  -4   4   6     1928.71     2023.69     35.30 o 
  -3   4   6     1151.45     1083.58     19.41 o 
  -2   4   6     1392.91     1517.07     27.60 o 
  -1   4   6     2013.70     2016.91     32.08 o 
   0   4   6      829.29      786.79     16.83 o 
   1   4   6     5760.03     5662.74     92.59 o 
   2   4   6      317.86      312.41     11.47 o 
   3   4   6     3389.21     3332.00     64.13 o 
   4   4   6      997.36      936.04     24.65 o 
   5   4   6      643.88      681.17     32.57 o 
   6   4   6      218.33      198.23     11.74 o 
   7   4   6      386.90      344.48     16.28 o 
   8   4   6      168.54      170.03     14.30 o 
   9   4   6       59.48       44.29     15.44 o 
  10   4   6      276.72      261.67     21.00 o 
  11   4   6        0.04       -3.87      5.22 o 
 -15   5   6      269.95      351.35     33.79 o 
 -14   5   6      469.55      456.81     37.29 o 
 -13   5   6      422.11      450.38     45.45 o 
 -12   5   6      202.42      199.95     17.90 o 
 -11   5   6     1522.83     1450.43     46.06 o 
 -10   5   6       10.73        9.63      5.53 o 
  -9   5   6     2806.55     2820.31     75.44 o 
  -8   5   6      573.40      519.34     24.35 o 
  -7   5   6     6017.10     5929.29    126.58 o 
  -6   5   6     1406.23     1315.25     35.94 o 
  -5   5   6     5908.01     5832.11     93.24 o 
  -4   5   6     3629.52     3541.11     59.52 o 
  -3   5   6     4101.04     4137.58     62.30 o 
  -2   5   6     3761.81     3738.33     56.81 o 
  -1   5   6     3453.58     3521.28     56.62 o 
   0   5   6     2340.65     2274.19     38.65 o 
   1   5   6      305.72      369.10     11.24 o 
   2   5   6     4570.90     4711.62     79.32 o 
   3   5   6      234.00      223.29      9.02 o 
   4   5   6     1555.46     1581.69     37.27 o 
   5   5   6      886.19      896.16     24.48 o 
   6   5   6     1269.63     1236.66     35.66 o 
   7   5   6     2496.32     2326.91     72.92 o 
   8   5   6     1399.65     1204.41     46.35 o 
   9   5   6     2138.30     2014.77     68.16 o 
  10   5   6       69.99       60.24      9.62 o 
  11   5   6     1179.78     1062.29     46.65 o 
 -15   6   6      738.74      671.23     48.36 o 
 -14   6   6      994.74     1089.00     63.51 o 
 -13   6   6     1656.70     1678.66     83.90 o 
 -12   6   6     2866.55     2796.23     92.60 o 
 -11   6   6     1193.50     1137.96     39.63 o 
 -10   6   6     2581.89     2604.93     72.00 o 
  -9   6   6      833.23      840.38     31.69 o 
  -8   6   6     2633.98     2570.62     69.82 o 
  -7   6   6       33.36       43.50      7.62 o 
  -6   6   6     2855.67     2982.73     78.88 o 
  -5   6   6     1585.98     1481.51     45.18 o 
  -4   6   6     2692.26     2840.64     51.82 o 
  -3   6   6     5062.04     4906.54     78.64 o 
  -2   6   6      994.39     1085.20     19.89 o 
  -1   6   6    13088.82    12766.65    193.16 o 
   0   6   6      247.02      282.86     10.51 o 
   1   6   6     9943.81     9857.04    167.34 o 
   2   6   6        3.67       70.41     13.40 o 
   3   6   6     7161.83     7207.13    117.44 o 
   4   6   6      342.83      315.96     12.45 o 
   5   6   6     4627.82     4439.59     93.42 o 
   6   6   6      514.91      502.14     18.79 o 
   7   6   6      785.75      798.73     35.01 o 
   8   6   6      428.25      459.19     26.55 o 
   9   6   6      244.97      242.96     19.76 o 
  10   6   6      710.49      749.69     36.86 o 
 -14   7   6      135.62      120.61     20.98 o 
 -13   7   6       80.77       66.42     16.90 o 
 -12   7   6       30.24       31.71      7.88 o 
 -11   7   6      602.56      567.23     26.21 o 
 -10   7   6        4.38       -2.04      4.66 o 
  -9   7   6     1420.46     1332.21     43.90 o 
  -8   7   6      124.33      121.10     11.69 o 
  -7   7   6     3551.43     3578.35     92.95 o 
  -6   7   6      136.53      121.37     11.43 o 
  -5   7   6     7399.53     7491.91    176.37 o 
  -4   7   6     2025.34     2067.88     58.88 o 
  -3   7   6     3218.21     3278.06     74.32 o 
  -2   7   6     1101.44     1128.31     21.54 o 
  -1   7   6     2569.51     2713.43     49.05 o 
   0   7   6     1861.40     1838.54     38.13 o 
   1   7   6       27.49       37.45      5.37 o 
   2   7   6     2218.77     2262.59     49.65 o 
   3   7   6     1306.68     1228.42     28.00 o 
   4   7   6      125.95      146.76      8.61 o 
   5   7   6     1314.41     1287.02     34.20 o 
   6   7   6      321.10      341.73     20.53 o 
   7   7   6     1943.29     1952.37     64.67 o 
   8   7   6      203.53      201.60     25.64 o 
   9   7   6     1278.86     1219.50     49.01 o 
 -13   8   6        1.63        2.33      9.32 o 
 -12   8   6      142.75      141.10     13.72 o 
 -11   8   6       25.04       16.99      7.28 o 
 -10   8   6      224.64      238.44     16.92 o 
  -9   8   6      173.68      185.99     14.75 o 
  -8   8   6      332.08      319.40     19.06 o 
  -7   8   6        9.74        5.05      5.80 o 
  -6   8   6       20.18       20.70      6.82 o 
  -5   8   6       19.65       15.78      6.42 o 
  -4   8   6       36.68       52.04      8.83 o 
  -3   8   6       23.62       19.37      6.28 o 
  -2   8   6      119.63      101.29     10.62 o 
  -1   8   6     2325.02     2318.50     71.68 o 
   0   8   6      300.45      296.66     11.94 o 
   1   8   6      456.60      474.72     21.03 o 
   2   8   6       11.39        6.89      3.89 o 
   3   8   6      617.10      609.36     20.25 o 
   4   8   6        4.53        2.23      2.84 o 
   5   8   6     1452.80     1349.78     35.62 o 
   6   8   6       28.91       37.75      7.78 o 
   7   8   6        2.19        5.24      9.32 o 
   8   8   6      131.46      155.10     14.56 o 
   9   8   6        0.42       -0.67      5.59 o 
 -12   9   6        0.23       -0.88      6.22 o 
 -11   9   6      277.44      282.00     20.19 o 
 -10   9   6      183.19      162.25     14.82 o 
  -9   9   6       13.08       30.45     13.01 o 
  -8   9   6       56.28       67.34     10.02 o 
  -7   9   6      241.63      232.37     31.15 o 
  -6   9   6       83.28       94.68     14.49 o 
  -5   9   6      319.40      274.81     35.80 o 
  -4   9   6       10.77        8.04      6.70 o 
  -3   9   6       19.23       26.51      7.05 o 
  -2   9   6       36.80       33.45     10.77 o 
  -1   9   6      108.04       93.83     10.54 o 
   0   9   6      722.61      726.97     45.16 o 
   1   9   6        0.61       -0.27      3.98 o 
   2   9   6      861.71      841.36     33.89 o 
   3   9   6       53.27       54.96      6.81 o 
   4   9   6      148.78      187.25     14.95 o 
   5   9   6       39.94       47.22     10.34 o 
   6   9   6      588.22      622.57     33.44 o 
   7   9   6       17.02       12.37      6.14 o 
   8   9   6        7.69        9.27      6.71 o 
 -11  10   6      114.86      131.21     14.30 o 
 -10  10   6      861.49      871.06     49.72 o 
  -9  10   6        9.43       11.55      6.91 o 
  -8  10   6      953.56      990.27     60.21 o 
  -7  10   6       80.11       73.60     10.83 o 
  -6  10   6     1421.16     1457.32     49.25 o 
  -5  10   6      313.74      279.95     34.40 o 
  -4  10   6     1943.15     1912.58     58.86 o 
  -3  10   6      978.60      956.60     36.56 o 
  -2  10   6      457.23      493.45     24.59 o 
  -1  10   6     3101.24     2899.68     66.62 o 
   0  10   6       87.42      101.25      9.33 o 
   1  10   6     1909.17     1931.36     95.21 o 
   2  10   6        9.07       18.67      8.38 o 
   3  10   6     1112.90     1192.71     81.57 o 
   4  10   6      240.54      220.06     18.90 o 
   5  10   6     1295.38     1397.46     53.51 o 
   6  10   6      185.24      262.68     14.94 o 
   7  10   6      115.60      195.43     15.38 o 
 -10  11   6        3.31       -2.11      6.12 o 
  -9  11   6     1599.69     1600.40     68.08 o 
  -8  11   6        1.98        1.24      6.33 o 
  -7  11   6     2339.23     2372.45     71.82 o 
  -6  11   6      460.19      476.04     25.69 o 
  -5  11   6     1735.05     1738.68     65.79 o 
  -4  11   6     1308.88     1300.31     53.06 o 
  -3  11   6     1229.60     1248.97     44.58 o 
  -2  11   6     1046.78     1056.42     39.68 o 
  -1  11   6      697.76      757.13     32.03 o 
   0  11   6      838.03      761.32     26.50 o 
   1  11   6       18.43       41.95     16.90 o 
   2  11   6     2036.70     2182.08    127.60 o 
   3  11   6      287.83      279.10     36.71 o 
   4  11   6      905.65     1005.10     76.33 o 
   5  11   6      278.34      309.66     26.51 o 
  -8  12   6      834.55      840.09     36.97 o 
  -7  12   6        0.27        2.64      6.57 o 
  -6  12   6      356.39      368.81     24.44 o 
  -5  12   6      182.98      166.42     20.82 o 
  -4  12   6      632.56      642.90     30.69 o 
  -3  12   6      721.04      699.87     31.85 o 
  -2  12   6      237.36      232.14     24.27 o 
  -1  12   6     2945.98     3031.02    167.81 o 
   0  12   6        2.24        5.83      5.30 o 
   1  12   6     1875.83     1716.39     86.82 o 
   2  12   6        7.53       16.90     14.57 o 
   3  12   6     1517.01     1492.20    101.38 o 
  -4  13   6      507.75      499.93     37.27 o 
  -3  13   6      902.90      929.20     54.48 o 
  -2  13   6      658.22      646.81     42.19 o 
  -1  13   6      331.34      349.60     44.87 o 
 -16   1   7        0.93        8.16      9.91 o 
 -15   1   7       13.38        6.41      8.08 o 
 -14   1   7      292.91      297.25     15.36 o 
 -13   1   7       44.28       36.06      6.46 o 
 -12   1   7     1289.94     1229.47     33.99 o 
 -11   1   7       36.38       40.47      6.21 o 
 -10   1   7      436.75      369.59     15.56 o 
  -9   1   7     1378.34     1331.93     32.38 o 
  -8   1   7     5089.32     4904.76     86.39 o 
  -7   1   7        3.28        4.91      3.07 o 
  -6   1   7     2460.56     2456.77     47.11 o 
  -5   1   7       10.16       22.31      5.12 o 
  -4   1   7     2047.42     2120.16     34.85 o 
  -3   1   7      833.64      931.07     17.01 o 
  -2   1   7      700.18      787.23     15.10 o 
  -1   1   7        7.75        8.46      2.47 o 
   0   1   7       20.80       16.68      2.93 o 
   1   1   7     1128.68     1204.41     24.29 o 
   2   1   7     1072.71     1017.83     23.88 o 
   3   1   7     1643.35     1702.13     35.56 o 
   4   1   7     2053.53     1992.91     44.43 o 
   5   1   7     1033.75     1002.22     30.87 o 
   6   1   7      258.31      258.12     14.55 o 
   7   1   7      575.44      516.84     21.71 o 
   8   1   7     1143.47     1082.00     44.90 o 
   9   1   7      111.00       78.74     13.39 o 
  10   1   7      120.24      104.26     18.94 o 
 -16   2   7     1008.55      916.53     56.52 o 
 -15   2   7      347.80      337.88     52.44 o 
 -14   2   7     1277.45     1188.03     42.00 o 
 -13   2   7      367.35      327.79     19.51 o 
 -12   2   7      853.26      781.82     25.35 o 
 -11   2   7      404.54      375.77     16.30 o 
 -10   2   7      538.88      538.49     23.18 o 
  -9   2   7     2908.38     2810.28     63.50 o 
  -8   2   7      173.15      197.26     10.44 o 
  -7   2   7      865.41      933.80     24.54 o 
  -6   2   7     4516.88     4499.64     85.63 o 
  -5   2   7     1677.61     1719.44     31.15 o 
  -4   2   7     5877.48     5788.38     96.78 o 
  -3   2   7     2887.96     3055.92     58.44 o 
  -2   2   7    11266.48    11228.22    159.73 o 
  -1   2   7      108.47      105.05      5.43 o 
   0   2   7     8995.00     9073.19    135.26 o 
   1   2   7     1132.17     1173.69     23.93 o 
   2   2   7     5089.65     5070.39     79.91 o 
   3   2   7       21.08       20.37      4.15 o 
   4   2   7     4592.19     4508.99     87.52 o 
   5   2   7     1103.91     1107.37     32.98 o 
   6   2   7      170.41      127.27     10.48 o 
   7   2   7     1368.54     1251.97     42.40 o 
   8   2   7       19.30       10.47      7.61 o 
   9   2   7     1468.11     1357.61     53.15 o 
  10   2   7       52.19       68.71     12.75 o 
 -16   3   7      243.18      314.64     31.46 o 
 -15   3   7       13.65        6.10      7.65 o 
 -14   3   7      581.67      582.96     27.41 o 
 -13   3   7      227.25      186.06     20.10 o 
 -12   3   7     4227.33     4087.04    125.58 o 
 -11   3   7      269.99      261.64     25.35 o 
 -10   3   7    12157.10    11772.34    251.28 o 
  -9   3   7      625.09      640.34     24.98 o 
  -8   3   7     5168.41     5143.04    106.02 o 
  -7   3   7      483.79      472.15     23.85 o 
  -6   3   7     5041.29     5037.13     83.42 o 
  -5   3   7     1071.94     1139.14     24.25 o 
  -4   3   7     1197.56     1208.96     25.32 o 
  -3   3   7     2475.53     2455.66     44.60 o 
  -2   3   7        4.57        4.01      2.44 o 
  -1   3   7     3037.37     2943.41     52.07 o 
   0   3   7      135.04      117.87      6.76 o 
   1   3   7     2693.66     2680.37     48.96 o 
   2   3   7     1301.21     1321.73     26.46 o 
   3   3   7     3375.21     3339.39     69.54 o 
   4   3   7      969.23      971.51     26.28 o 
   5   3   7     3815.94     3700.64     82.92 o 
   6   3   7     2997.37     2893.95     68.81 o 
   7   3   7     1623.41     1509.84     48.51 o 
   8   3   7     1499.75     1447.01     48.22 o 
   9   3   7      476.34      422.43     26.98 o 
  10   3   7      828.12      732.41     53.02 o 
 -15   4   7      378.01      392.13     34.96 o 
 -14   4   7      756.92      733.29     38.22 o 
 -13   4   7     1007.15      985.73     44.76 o 
 -12   4   7       92.82       71.98     12.46 o 
 -11   4   7      551.02      551.73     30.38 o 
 -10   4   7        0.22        6.57      6.88 o 
  -9   4   7      828.28      762.64     35.97 o 
  -8   4   7      163.79      168.73     14.81 o 
  -7   4   7     1750.89     1739.22     33.89 o 
  -6   4   7     3899.24     3927.96     66.75 o 
  -5   4   7     1134.53     1095.62     25.62 o 
  -4   4   7     5045.78     5045.66     83.47 o 
  -3   4   7     1004.85     1011.37     24.42 o 
  -2   4   7     4139.07     4137.09     79.09 o 
  -1   4   7      382.30      393.99     12.26 o 
   0   4   7     5671.77     5710.43     94.29 o 
   1   4   7      420.82      460.89     13.82 o 
   2   4   7     1835.56     1800.51     35.97 o 
   3   4   7       28.60       29.58      4.22 o 
   4   4   7     1146.99     1110.98     29.03 o 
   5   4   7      886.56      777.49     26.17 o 
   6   4   7        3.25        8.15      6.29 o 
   7   4   7      615.49      582.14     26.97 o 
   8   4   7       74.76       92.06     12.15 o 
   9   4   7     1225.56     1128.73     47.38 o 
  10   4   7       86.18      108.02     15.23 o 
 -15   5   7       13.66        0.00      8.16 o 
 -14   5   7        6.77        1.17     10.49 o 
 -13   5   7        0.12        3.23      7.42 o 
 -12   5   7      358.03      337.89     28.26 o 
 -11   5   7        0.31        2.40      6.44 o 
 -10   5   7      472.40      496.43     29.12 o 
  -9   5   7      307.99      291.66     21.39 o 
  -8   5   7      899.85      879.81     39.90 o 
  -7   5   7      104.24      111.94     16.90 o 
  -6   5   7      455.43      505.95     13.94 o 
  -5   5   7       33.77       36.01      4.07 o 
  -4   5   7      266.42      281.17     11.23 o 
  -3   5   7      192.49      173.66      9.39 o 
  -2   5   7       84.30       96.26      6.60 o 
  -1   5   7       10.70       15.57      3.25 o 
   0   5   7      522.00      538.59     15.05 o 
   1   5   7     1739.08     1744.12     34.78 o 
   2   5   7      787.33      769.22     19.59 o 
   3   5   7      485.48      490.69     14.97 o 
   4   5   7      743.77      743.69     22.27 o 
   5   5   7      278.87      298.00     13.31 o 
   6   5   7      292.52      316.41     20.74 o 
   7   5   7      822.82      785.98     36.25 o 
   8   5   7       51.18       61.60     12.11 o 
   9   5   7        0.77       -6.30      6.30 o 
 -14   6   7       41.35       36.13     14.57 o 
 -13   6   7        0.28        3.75      7.55 o 
 -12   6   7       26.01       25.75      9.21 o 
 -11   6   7       39.23       44.37     10.77 o 
 -10   6   7        1.93        7.25      6.86 o 
  -9   6   7      113.29       93.80     13.43 o 
  -8   6   7       98.25       81.92     12.59 o 
  -7   6   7       22.81       24.74      8.54 o 
  -6   6   7        0.10       -0.72      5.96 o 
  -5   6   7      183.54      176.79     15.99 o 
  -4   6   7       83.00       72.22     10.01 o 
  -3   6   7      501.23      506.00     15.89 o 
  -2   6   7      130.01      122.08     13.37 o 
  -1   6   7       29.29       35.84      3.40 o 
   0   6   7     1702.69     1669.34     34.93 o 
   1   6   7        0.94       -2.46      2.51 o 
   2   6   7      387.52      384.11     12.71 o 
   3   6   7      264.64      268.33     11.27 o 
   4   6   7       39.24       54.79      8.91 o 
   5   6   7      394.00      425.85     31.84 o 
   6   6   7       65.60       53.05     10.50 o 
   7   6   7        0.72        6.70      7.42 o 
   8   6   7       74.86       80.88     13.18 o 
   9   6   7        1.79       -0.48      6.97 o 
 -14   7   7      303.04      362.42     36.13 o 
 -13   7   7       36.19       41.75     11.61 o 
 -12   7   7      861.24      863.90     42.37 o 
 -11   7   7       47.11       34.11     10.09 o 
 -10   7   7      814.95      832.09     40.39 o 
  -9   7   7      767.64      679.82     35.54 o 
  -8   7   7     1506.32     1477.28     57.88 o 
  -7   7   7      316.04      305.30     22.26 o 
  -6   7   7      618.89      617.65     32.58 o 
  -5   7   7      463.78      447.71     26.74 o 
  -4   7   7      933.54      958.24     33.81 o 
  -3   7   7     2081.99     2158.77     81.44 o 
  -2   7   7        6.60       10.71      3.70 o 
  -1   7   7      695.21      737.68     34.31 o 
   0   7   7      390.68      369.10     12.47 o 
   1   7   7      464.45      522.80     27.69 o 
   2   7   7        6.20        8.08      3.27 o 
   3   7   7     1126.88     1119.11     28.36 o 
   4   7   7      327.64      353.35     23.30 o 
   5   7   7     1060.14     1074.39     50.12 o 
   6   7   7      553.36      557.88     29.46 o 
   7   7   7      138.09      113.33     14.42 o 
   8   7   7      223.78      232.52     20.19 o 
 -13   8   7      514.25      573.72     34.59 o 
 -12   8   7      239.92      235.85     21.96 o 
 -11   8   7      990.01     1058.62     48.61 o 
 -10   8   7       82.63       74.42     13.27 o 
  -9   8   7     2975.08     2986.31    100.30 o 
  -8   8   7      927.63      952.28     44.19 o 
  -7   8   7     1575.40     1528.94     50.28 o 
  -6   8   7     2526.16     2416.30     69.89 o 
  -5   8   7      743.98      749.23     37.21 o 
  -4   8   7     1496.51     1413.31     55.98 o 
  -3   8   7      540.13      559.38     30.65 o 
  -2   8   7     4917.07     4906.20    167.86 o 
  -1   8   7      415.84      434.05     15.90 o 
   0   8   7     1561.35     1659.35     40.15 o 
   1   8   7       64.96       93.72      8.16 o 
   2   8   7     1645.31     1757.65     46.34 o 
   3   8   7      293.09      324.97     16.21 o 
   4   8   7     1292.75     1311.97     59.56 o 
   5   8   7      370.93      437.10     21.65 o 
   6   8   7       17.76       27.13     12.82 o 
   7   8   7      822.13      878.08     55.94 o 
 -12   9   7     1724.45     1818.38    125.56 o 
 -11   9   7        1.09        5.95      8.51 o 
 -10   9   7     2555.95     2557.63    101.67 o 
  -9   9   7       16.04       32.52     15.73 o 
  -8   9   7     1590.36     1721.18     67.14 o 
  -7   9   7       36.52       36.88     11.58 o 
  -6   9   7     2708.43     2669.44     76.32 o 
  -5   9   7      952.20      953.35     44.08 o 
  -4   9   7      446.34      463.95     28.78 o 
  -3   9   7     1694.14     1602.97     62.15 o 
  -2   9   7        1.90        4.52      6.68 o 
  -1   9   7     1009.29      999.78     28.42 o 
   0   9   7       48.98       26.89      7.05 o 
   1   9   7     2742.79     2745.82     71.90 o 
   2   9   7      488.71      472.75     22.17 o 
   3   9   7     1995.17     2076.34     49.32 o 
   4   9   7      438.75      489.10     23.00 o 
   5   9   7     1367.00     1464.39     58.37 o 
   6   9   7     1289.88     1312.16     71.09 o 
 -11  10   7      188.00      166.33     19.73 o 
 -10  10   7       16.33       15.83     10.28 o 
  -9  10   7      226.01      213.89     21.39 o 
  -8  10   7      207.97      246.73     22.95 o 
  -7  10   7      390.48      396.01     28.11 o 
  -6  10   7     1019.86     1063.85     49.12 o 
  -5  10   7       77.20       75.84     13.69 o 
  -4  10   7     1074.26     1103.64     70.79 o 
  -3  10   7      482.38      486.82     41.66 o 
  -2  10   7     1483.54     1573.02     89.73 o 
  -1  10   7      546.32      560.66     24.47 o 
   0  10   7     2431.12     2373.14     64.53 o 
   1  10   7       53.65       59.58      9.14 o 
   2  10   7      612.58      605.08     25.87 o 
   3  10   7        2.70       11.07     12.24 o 
   4  10   7      358.88      386.89     42.53 o 
   5  10   7      171.59      206.85     32.05 o 
  -9  11   7        7.41        7.73      9.26 o 
  -8  11   7      311.61      341.49     27.46 o 
  -7  11   7       25.82       23.81     10.50 o 
  -6  11   7      752.67      759.47     40.55 o 
  -5  11   7       17.23       24.35     15.44 o 
  -4  11   7      118.32       98.51     15.09 o 
  -3  11   7       16.59       10.23     19.81 o 
  -2  11   7       13.66       10.56      9.03 o 
  -1  11   7       76.05      117.32     12.31 o 
   0  11   7       79.50       78.00     13.43 o 
   1  11   7       85.72       70.50     20.98 o 
   2  11   7      166.76      145.08     28.55 o 
   3  11   7      117.92       71.09     21.56 o 
  -6  12   7       80.68       75.71     19.52 o 
  -5  12   7      279.15      312.17     32.34 o 
  -4  12   7       37.53       27.27     12.24 o 
  -3  12   7      237.56      254.47     30.01 o 
  -2  12   7        5.27       33.79     17.48 o 
  -1  12   7        1.89        3.50     12.24 o 
   0  12   7       98.01      145.08     28.55 o 
   1  12   7       57.90       62.93     21.56 o 
 -15   0   8      105.64       90.92     16.02 o 
 -14   0   8      259.31      243.70     20.72 o 
 -13   0   8      127.29      129.83     15.38 o 
 -12   0   8     1014.93      975.04     42.80 o 
 -11   0   8     1149.78     1150.18     67.88 o 
 -10   0   8     3767.00     3520.43    109.19 o 
  -9   0   8      773.96      775.63     30.59 o 
  -8   0   8     4657.93     4489.92    114.59 o 
  -7   0   8     4224.27     4138.63    106.63 o 
  -6   0   8     4776.44     4739.43    119.18 o 
  -5   0   8     2688.83     2764.71     75.37 o 
  -4   0   8     5124.87     5055.14    103.53 o 
  -3   0   8     3755.07     3886.34     82.24 o 
  -2   0   8      816.23      817.57     24.81 o 
  -1   0   8     5090.80     5270.03    108.31 o 
   0   0   8     1082.73     1115.21     31.16 o 
   1   0   8      187.63      178.79     19.21 o 
   2   0   8       70.18       68.29      9.28 o 
   3   0   8      278.26      248.69     15.97 o 
   4   0   8     2237.24     2203.87     78.26 o 
   5   0   8      436.62      396.89     26.32 o 
   6   0   8     4052.51     3904.43    160.23 o 
   7   0   8        3.20       76.91     18.06 o 
   8   0   8     1913.91     1802.76     93.23 o 
   9   0   8        0.72        4.08     11.07 o 
 -15   1   8     1472.47     1396.65     48.62 o 
 -14   1   8      290.57      264.55     18.57 o 
 -13   1   8     1817.39     1689.72     44.58 o 
 -12   1   8      254.46      247.69     14.20 o 
 -11   1   8     1819.89     1749.96     44.97 o 
 -10   1   8       15.30       10.10      4.69 o 
  -9   1   8     1795.82     1762.80     38.26 o 
  -8   1   8        2.04        4.55      3.66 o 
  -7   1   8     1167.85     1180.28     28.04 o 
  -6   1   8     1538.04     1647.44     35.44 o 
  -5   1   8        6.17        6.85      2.98 o 
  -4   1   8     4243.32     4219.10     62.53 o 
  -3   1   8      306.32      333.12     10.16 o 
  -2   1   8     4053.16     4066.33     60.65 o 
  -1   1   8       43.33       42.38      4.32 o 
   0   1   8     7703.28     7862.24    120.02 o 
   1   1   8     2170.76     2306.31     41.58 o 
   2   1   8     5604.50     5805.86    135.34 o 
   3   1   8      937.11      937.28     24.17 o 
   4   1   8      659.37      648.89     24.18 o 
   5   1   8      137.62      122.41     10.93 o 
   6   1   8      310.95      263.08     20.60 o 
   7   1   8      186.49      183.51     37.87 o 
   8   1   8        8.73        6.39      8.03 o 
   9   1   8       25.34       19.18     10.04 o 
 -15   2   8      244.48      229.11     18.09 o 
 -14   2   8      346.98      302.32     20.31 o 
 -13   2   8       16.99        6.68      6.66 o 
 -12   2   8       40.70       37.49      8.80 o 
 -11   2   8      135.89      146.10     10.91 o 
 -10   2   8        8.55        8.38      4.48 o 
  -9   2   8       83.04       83.06      7.71 o 
  -8   2   8      147.22      155.75     10.81 o 
  -7   2   8      925.07      919.33     23.76 o 
  -6   2   8     1450.76     1439.37     28.40 o 
  -5   2   8      330.99      350.26     11.33 o 
  -4   2   8     1786.41     1911.54     35.04 o 
  -3   2   8     1058.27     1100.12     21.26 o 
  -2   2   8      289.07      286.72      9.37 o 
  -1   2   8      984.94     1005.55     20.23 o 
   0   2   8      302.75      331.94     11.34 o 
   1   2   8        8.54        8.95      3.46 o 
   2   2   8      905.48      947.81     24.06 o 
   3   2   8      285.09      295.04     13.50 o 
   4   2   8      556.45      564.42     22.15 o 
   5   2   8       47.69       34.22      8.44 o 
   6   2   8      878.54      897.04     35.10 o 
   7   2   8       39.57       24.15      9.68 o 
   8   2   8      979.22      862.64     40.79 o 
   9   2   8        4.31       -4.29      7.80 o 
 -15   3   8      141.78      119.03     16.10 o 
 -14   3   8      189.09      177.83     15.82 o 
 -13   3   8      108.86       90.14     11.94 o 
 -12   3   8      107.33       98.58     14.53 o 
 -11   3   8        0.07       -1.59      6.07 o 
 -10   3   8       80.50       73.95      9.40 o 
  -9   3   8        0.54        0.65      3.91 o 
  -8   3   8       93.53      113.53      8.50 o 
  -7   3   8       13.46       15.47      3.76 o 
  -6   3   8      312.96      364.79     12.31 o 
  -5   3   8       26.80       29.87      4.18 o 
  -4   3   8      129.11      141.29      8.38 o 
  -3   3   8       60.46       59.73      4.70 o 
  -2   3   8       89.09       91.02      6.31 o 
  -1   3   8        1.45        2.23      2.61 o 
   0   3   8        6.63        8.68      3.28 o 
   1   3   8      502.51      514.09     14.70 o 
   2   3   8       49.71       45.10      4.89 o 
   3   3   8        0.52       -1.13      3.47 o 
   4   3   8        0.05        0.48      4.22 o 
   5   3   8        1.49        5.36      6.23 o 
   6   3   8       43.27       34.04      8.74 o 
   7   3   8      112.55      119.60     15.24 o 
   8   3   8       19.18        9.68      8.62 o 
   9   3   8       38.16       28.24     10.69 o 
 -15   4   8       43.39       40.03     11.61 o 
 -14   4   8      319.71      307.96     25.06 o 
 -13   4   8       46.27       45.95     12.03 o 
 -12   4   8      148.83      194.63     19.39 o 
 -11   4   8       96.04       85.02     13.56 o 
 -10   4   8      565.43      576.94     32.48 o 
  -9   4   8      100.94       95.02     13.72 o 
  -8   4   8      365.72      368.52     17.16 o 
  -7   4   8     2646.18     2607.65     56.94 o 
  -6   4   8     1630.24     1572.38     32.29 o 
  -5   4   8      248.62      262.20     19.59 o 
  -4   4   8     1536.06     1565.87     32.03 o 
  -3   4   8      570.33      620.38     35.76 o 
  -2   4   8      596.29      595.15     18.25 o 
  -1   4   8     2419.86     2457.40     46.52 o 
   0   4   8      341.71      338.74     12.21 o 
   1   4   8      164.70      180.37      9.18 o 
   2   4   8     1263.54     1241.14     26.41 o 
   3   4   8      227.57      241.09     12.17 o 
   4   4   8      774.13      793.58     25.34 o 
   5   4   8       57.86       51.66      9.70 o 
   6   4   8     1067.96     1052.69     39.20 o 
   7   4   8       37.30       23.84      9.26 o 
   8   4   8      694.94      652.93     44.28 o 
 -14   5   8      128.00       98.82     15.82 o 
 -13   5   8     1522.19     1524.75     62.72 o 
 -12   5   8      210.32      169.39     18.34 o 
 -11   5   8     1477.15     1419.64     58.07 o 
 -10   5   8       34.85       39.04     10.67 o 
  -9   5   8     1744.88     1580.69     61.88 o 
  -8   5   8      181.32      195.32     18.32 o 
  -7   5   8     1670.00     1585.64     51.07 o 
  -6   5   8      705.28      735.59     25.73 o 
  -5   5   8      330.01      356.13     12.16 o 
  -4   5   8     4783.70     4769.50     91.87 o 
  -3   5   8       37.43       48.73      5.98 o 
  -2   5   8     4237.73     4206.87     83.99 o 
  -1   5   8      212.40      195.68      9.16 o 
   0   5   8     4046.20     3947.63     69.64 o 
   1   5   8      687.23      690.79     19.06 o 
   2   5   8     2898.55     2923.64     54.91 o 
   3   5   8      310.68      295.50     13.50 o 
   4   5   8      836.12      867.51     29.07 o 
   5   5   8      248.62      221.02     18.33 o 
   6   5   8      755.86      705.00     34.81 o 
   7   5   8      325.51      340.26     24.10 o 
   8   5   8       50.29       49.04     11.95 o 
 -14   6   8      189.07      165.65     19.31 o 
 -13   6   8        6.01        4.44      8.19 o 
 -12   6   8      427.27      435.09     29.39 o 
 -11   6   8      144.87      148.14     17.63 o 
 -10   6   8     1469.93     1345.14     56.40 o 
  -9   6   8      208.14      207.62     19.66 o 
  -8   6   8     2926.12     2655.51     91.11 o 
  -7   6   8     1284.29     1264.01     52.73 o 
  -6   6   8     1792.32     1761.70     54.91 o 
  -5   6   8     1511.62     1486.57     82.16 o 
  -4   6   8     1871.32     1805.13     43.90 o 
  -3   6   8     1994.25     1999.60     55.34 o 
  -2   6   8      751.65      749.17     22.36 o 
  -1   6   8     3318.30     3332.59     63.95 o 
   0   6   8      224.55      197.79     10.07 o 
   1   6   8     1288.00     1276.57     30.60 o 
   2   6   8      447.74      468.76     16.33 o 
   3   6   8      760.19      808.11     37.17 o 
   4   6   8     1452.83     1533.25     47.04 o 
   5   6   8      402.73      349.53     23.47 o 
   6   6   8     1492.01     1385.36     53.35 o 
   7   6   8      145.14      134.28     16.27 o 
 -13   7   8      905.84      896.48     45.60 o 
 -12   7   8       29.68       27.44     10.87 o 
 -11   7   8      809.27      831.91     42.63 o 
 -10   7   8        3.32        0.58      7.11 o 
  -9   7   8      267.99      249.43     21.81 o 
  -8   7   8      145.64      130.67     16.50 o 
  -7   7   8      631.65      578.48     32.89 o 
  -6   7   8      337.89      333.82     24.30 o 
  -5   7   8      327.45      340.94     19.14 o 
  -4   7   8     1323.07     1281.34     42.66 o 
  -3   7   8        5.11        4.87      4.55 o 
  -2   7   8     1424.88     1424.66     37.64 o 
  -1   7   8        1.25        8.51      3.39 o 
   0   7   8     4138.21     3970.28     74.82 o 
   1   7   8      198.86      197.65     10.03 o 
   2   7   8     2260.38     2274.41     47.93 o 
   3   7   8      374.51      394.21     17.27 o 
   4   7   8      593.04      597.68     26.06 o 
   5   7   8      232.33      228.11     19.15 o 
   6   7   8      165.24      143.56     16.07 o 
   7   7   8      122.64      109.04     15.24 o 
 -12   8   8        0.34       -4.54      7.54 o 
 -11   8   8       16.47       32.66     11.69 o 
 -10   8   8      105.56      113.20     16.42 o 
  -9   8   8      465.96      474.07     31.07 o 
  -8   8   8      207.23      195.13     20.08 o 
  -7   8   8      408.18      411.00     29.13 o 
  -6   8   8       94.24       85.28     14.21 o 
  -5   8   8      285.57      273.11     22.62 o 
  -4   8   8      705.83      745.52     38.41 o 
  -3   8   8      601.12      541.42     23.89 o 
  -2   8   8       53.37       57.98      6.65 o 
  -1   8   8       13.84       13.75      3.93 o 
   0   8   8       30.11       25.58      4.77 o 
   1   8   8      119.74      118.18      7.82 o 
   2   8   8       89.78       99.46      9.20 o 
   3   8   8       12.57        8.54      5.19 o 
   4   8   8      341.41      352.93     22.97 o 
   5   8   8       82.53       89.88     13.16 o 
   6   8   8      266.62      226.29     20.18 o 
 -11   9   8        4.04        9.03      9.66 o 
 -10   9   8       63.79       70.40     14.17 o 
  -9   9   8       78.88       73.45     14.52 o 
  -8   9   8        0.20       -1.34      6.97 o 
  -7   9   8      241.50      233.18     22.26 o 
  -6   9   8      424.70      450.41     38.16 o 
  -5   9   8      193.51      218.11     20.98 o 
  -4   9   8        3.61       -5.82      5.82 o 
  -3   9   8      245.55      267.85     22.32 o 
  -2   9   8      123.75      151.36     12.84 o 
  -1   9   8      314.39      287.00     17.38 o 
   0   9   8       25.21       20.26      8.41 o 
   1   9   8       69.49       76.12     10.24 o 
   2   9   8        8.70       11.39      6.01 o 
   3   9   8        5.27        3.68      5.78 o 
   4   9   8       27.40       28.08      7.98 o 
   5   9   8      112.46      127.60     21.56 o 
  -9  10   8       15.56       40.05     12.32 o 
  -8  10   8      346.76      362.72     70.79 o 
  -7  10   8      185.97      204.91     21.42 o 
  -6  10   8      115.29      121.18     17.22 o 
  -5  10   8      237.44      275.23     37.29 o 
  -4  10   8      444.53      511.34     32.32 o 
  -3  10   8      780.33      824.43     76.62 o 
  -2  10   8      108.70      119.41     12.27 o 
  -1  10   8     1281.02     1392.04     98.73 o 
   0  10   8      102.72       88.48     10.67 o 
   1  10   8      574.59      571.47     26.08 o 
   2  10   8      178.18      209.38     16.29 o 
   3  10   8      721.48      941.59     72.83 o 
  -7  11   8     1055.29     1061.77     52.05 o 
  -6  11   8      483.37      501.93     33.42 o 
  -5  11   8      313.86      284.77     35.54 o 
  -4  11   8     2059.48     2047.25    100.51 o 
  -3  11   8        0.44        0.08      8.74 o 
  -2  11   8      921.69      988.98     36.66 o 
  -1  11   8       76.27       66.15     10.28 o 
   0  11   8     1830.82     1981.91     58.84 o 
   1  11   8       38.53       51.27     19.81 o 
 -15   1   9      195.12      169.43     16.44 o 
 -14   1   9       75.12       59.71     10.92 o 
 -13   1   9       13.04        6.99      5.90 o 
 -12   1   9      207.47      182.43     12.89 o 
 -11   1   9       22.57       19.95      6.25 o 
 -10   1   9      220.13      206.73     11.38 o 
  -9   1   9      168.13      182.03     10.52 o 
  -8   1   9       24.09       27.69      5.34 o 
  -7   1   9      944.56      953.62     22.25 o 
  -6   1   9      217.57      208.30      9.42 o 
  -5   1   9     2593.89     2623.46     42.93 o 
  -4   1   9      111.90      106.67      6.23 o 
  -3   1   9      894.85      907.49     19.62 o 
  -2   1   9      422.07      394.63     11.85 o 
  -1   1   9     1075.48     1087.99     22.43 o 
   0   1   9      299.43      309.31     12.78 o 
   1   1   9     1904.23     1959.85     41.74 o 
   2   1   9       27.03       26.25      5.42 o 
   3   1   9      105.38      114.03     11.96 o 
   4   1   9      139.45      130.16     15.23 o 
   5   1   9        8.77        5.23      7.20 o 
   6   1   9      464.75      508.23     30.68 o 
   7   1   9       16.91       15.89     10.04 o 
   8   1   9      315.26      296.99     25.09 o 
 -15   2   9      354.51      359.39     23.31 o 
 -14   2   9       17.91       33.20      9.58 o 
 -13   2   9     1628.08     1473.44     51.51 o 
 -12   2   9       35.47       54.47     10.22 o 
 -11   2   9     2150.89     1980.95     59.96 o 
 -10   2   9       55.04       61.66      8.48 o 
  -9   2   9     1166.95     1099.34     28.40 o 
  -8   2   9      496.49      556.93     20.11 o 
  -7   2   9     1367.91     1327.74     27.99 o 
  -6   2   9       26.65       42.48      9.10 o 
  -5   2   9      292.74      294.45     11.00 o 
  -4   2   9      682.07      734.52     20.29 o 
  -3   2   9      362.80      368.71     11.37 o 
  -2   2   9      993.00     1014.30     21.19 o 
  -1   2   9      828.00      825.10     20.31 o 
   0   2   9      587.90      598.76     18.50 o 
   1   2   9      457.78      499.20     15.27 o 
   2   2   9     2082.22     2101.90     44.55 o 
   3   2   9     2098.39     2190.20     80.60 o 
   4   2   9     2289.74     2219.44    145.08 o 
   5   2   9     1346.05     1339.07     52.32 o 
   6   2   9      599.07      575.25     32.32 o 
   7   2   9      455.38      428.31     28.84 o 
   8   2   9      236.75      195.80     20.60 o 
 -14   3   9       28.00       24.11      9.37 o 
 -13   3   9      583.78      506.52     27.49 o 
 -12   3   9      979.58      888.96     37.04 o 
 -11   3   9       22.87       25.89      9.14 o 
 -10   3   9      828.37      798.45     33.67 o 
  -9   3   9     2324.28     2440.62     57.84 o 
  -8   3   9     1773.01     1701.23     38.57 o 
  -7   3   9     2286.60     2417.02     46.66 o 
  -6   3   9      214.86      198.36      9.80 o 
  -5   3   9     7202.66     7205.62    118.91 o 
  -4   3   9      134.06      120.19      6.67 o 
  -3   3   9     4664.21     4703.89     70.42 o 
  -2   3   9      107.12      108.28      7.61 o 
  -1   3   9     2453.50     2450.37     44.66 o 
   0   3   9      218.61      245.65     10.50 o 
   1   3   9     2478.50     2422.99     44.93 o 
   2   3   9       66.85       58.18      7.33 o 
   3   3   9      159.72      141.43     14.72 o 
   4   3   9      510.91      495.67     25.09 o 
   5   3   9       11.08       20.26      9.68 o 
   6   3   9      609.59      597.91     33.56 o 
   7   3   9       67.09       81.06     14.21 o 
 -14   4   9       28.22       15.03      8.70 o 
 -13   4   9     1575.38     1374.37     50.16 o 
 -12   4   9      761.76      752.94     54.77 o 
 -11   4   9     1511.56     1426.66     59.91 o 
 -10   4   9      255.88      246.42     22.19 o 
  -9   4   9     1560.82     1468.64     59.78 o 
  -8   4   9      437.05      427.30     23.29 o 
  -7   4   9     1349.14     1339.04     31.63 o 
  -6   4   9      717.13      773.17     33.74 o 
  -5   4   9      163.56      161.98      8.78 o 
  -4   4   9      413.72      437.70     13.36 o 
  -3   4   9       14.69       23.39      4.40 o 
  -2   4   9     1080.91     1117.28     27.66 o 
  -1   4   9      414.43      426.51     14.69 o 
   0   4   9      328.36      316.89     11.78 o 
   1   4   9     1182.38     1236.73     27.26 o 
   2   4   9     1623.24     1682.81     39.98 o 
   3   4   9     1571.01     1684.37     46.19 o 
   4   4   9      734.58      680.13     30.04 o 
   5   4   9     1315.97     1325.59     52.72 o 
   6   4   9       94.49       94.97     14.62 o 
   7   4   9      654.93      653.16     36.01 o 
 -13   5   9      130.39      129.29     19.52 o 
 -12   5   9       42.82       29.64     11.53 o 
 -11   5   9       16.96        7.10      8.95 o 
 -10   5   9      119.75       94.89     15.54 o 
  -9   5   9       89.08      104.48     15.62 o 
  -8   5   9      114.34       92.38     14.41 o 
  -7   5   9      695.70      670.37     36.67 o 
  -6   5   9       12.41       21.52      7.09 o 
  -5   5   9      660.70      693.71     23.37 o 
  -4   5   9       76.39       81.68      7.42 o 
  -3   5   9      555.91      560.89     16.87 o 
  -2   5   9        7.81       11.75      3.88 o 
  -1   5   9     1010.54     1021.03     25.15 o 
   0   5   9      190.30      172.66      9.47 o 
   1   5   9      315.51      317.71     14.40 o 
   2   5   9      136.82      121.36      9.65 o 
   3   5   9        3.17        2.52      5.18 o 
   4   5   9       75.27       62.08     11.95 o 
   5   5   9        4.60       10.47      8.44 o 
   6   5   9      207.71      223.46     20.37 o 
 -13   6   9       55.34       53.33     13.56 o 
 -12   6   9        2.96        3.91      8.38 o 
 -11   6   9        5.76       -2.84      7.49 o 
 -10   6   9        0.30        4.78      7.76 o 
  -9   6   9       79.68       70.48     13.72 o 
  -8   6   9       12.57        4.14      8.21 o 
  -7   6   9       50.85       63.38     12.93 o 
  -6   6   9        7.22        5.59      7.42 o 
  -5   6   9      195.21      195.76     19.25 o 
  -4   6   9       31.48       41.35     10.91 o 
  -3   6   9        0.01        3.37      3.34 o 
  -2   6   9       31.60       47.86      7.22 o 
  -1   6   9      325.64      304.69     13.02 o 
   0   6   9      105.06      123.96     10.12 o 
   1   6   9       10.20       10.93      5.38 o 
   2   6   9      355.59      371.39     17.35 o 
   3   6   9      111.63      136.98     25.56 o 
   4   6   9        7.87       21.99      9.21 o 
   5   6   9        0.46        3.28     16.02 o 
   6   6   9        0.02       -3.20      7.20 o 
 -12   7   9      684.25      681.25     40.29 o 
 -11   7   9       18.83       28.92     11.31 o 
 -10   7   9      704.11      630.13     87.40 o 
  -9   7   9      410.91      407.24     29.51 o 
  -8   7   9       80.47       90.71     14.98 o 
  -7   7   9      341.99      381.36     27.84 o 
  -6   7   9      229.11      230.33     21.65 o 
  -5   7   9     1466.02     1503.19     61.37 o 
  -4   7   9      118.71      109.54     15.51 o 
  -3   7   9     1715.13     1747.86     59.30 o 
  -2   7   9       43.88       34.95      8.10 o 
  -1   7   9      701.47      759.15     25.03 o 
   0   7   9      198.38      220.41     13.21 o 
   1   7   9      573.61      613.43     30.08 o 
   2   7   9      199.46      217.39     13.54 o 
   3   7   9       19.64       26.79      7.84 o 
   4   7   9      434.24      475.99     28.61 o 
   5   7   9       32.28       15.20      9.45 o 
 -11   8   9     1422.82     1464.09     64.37 o 
 -10   8   9      139.67      158.41     46.32 o 
  -9   8   9     1542.12     1528.78     79.24 o 
  -8   8   9      860.82      911.32     46.53 o 
  -7   8   9      675.45      691.07     39.30 o 
  -6   8   9     1181.49     1189.17     76.91 o 
  -5   8   9      284.25      293.97     24.56 o 
  -4   8   9     1223.42     1206.50     53.56 o 
  -3   8   9      141.40      143.65     13.08 o 
  -2   8   9      559.41      648.22     27.84 o 
  -1   8   9      281.99      282.57     18.25 o 
   0   8   9      789.39      829.00     32.62 o 
   1   8   9      220.19      285.89     22.71 o 
   2   8   9      894.33      946.07     34.95 o 
   3   8   9     1004.73     1087.12     75.78 o 
   4   8   9      341.07      331.17     20.24 o 
  -9   9   9      512.94      576.63     53.90 o 
  -8   9   9      274.20      270.95     25.30 o 
  -7   9   9      928.48     1007.41     50.02 o 
  -6   9   9      199.48      177.53     20.49 o 
  -5   9   9     1798.50     1776.18     71.35 o 
  -4   9   9        1.62        4.63      8.26 o 
  -3   9   9     1518.25     1612.50     50.78 o 
  -2   9   9       14.08       13.06      6.74 o 
  -1   9   9     1668.92     1688.38     52.85 o 
   0   9   9       22.74       34.10      8.46 o 
   1   9   9      736.96      745.16     52.58 o 
   2   9   9      235.37      235.20     20.51 o 
  -7  10   9      191.43      172.06     20.98 o 
  -6  10   9      202.11      190.30     21.56 o 
  -5  10   9       44.00       58.27     21.56 o 
  -4  10   9       16.91       19.67     10.36 o 
  -3  10   9        4.93        5.92      5.98 o 
  -2  10   9      391.71      391.71     22.24 o 
  -1  10   9      131.45      154.93     14.43 o 
   0  10   9       76.50       72.06     10.64 o 
 -14   0  10     1065.51     1033.14     49.19 o 
 -13   0  10       47.91       33.54     11.74 o 
 -12   0  10      329.85      294.54     24.02 o 
 -11   0  10       13.34       18.17      9.94 o 
 -10   0  10      967.09      881.39     65.19 o 
  -9   0  10      772.09      802.56     66.80 o 
  -8   0  10       76.92       63.33     10.16 o 
  -7   0  10     2072.88     2182.50     94.11 o 
  -6   0  10        1.92        5.90      5.01 o 
  -5   0  10     1183.01     1215.21     35.22 o 
  -4   0  10        5.05        9.86      5.58 o 
  -3   0  10     7977.80     8144.28    165.16 o 
  -2   0  10     1518.55     1663.73     44.50 o 
  -1   0  10     3323.29     3385.00     77.40 o 
   0   0  10      888.82      960.34     36.90 o 
   1   0  10      233.97      224.06     20.29 o 
   2   0  10      918.52      925.27     57.68 o 
   3   0  10     2054.26     1967.07     97.89 o 
   4   0  10       24.55       37.29     15.15 o 
   5   0  10       46.52       74.00     19.23 o 
   6   0  10       23.24       13.98     13.98 o 
 -14   1  10       73.96       82.69     12.91 o 
 -13   1  10      327.64      308.02     21.76 o 
 -12   1  10      180.01      202.05     15.64 o 
 -11   1  10      455.59      392.38     19.45 o 
 -10   1  10      692.92      774.25     23.96 o 
  -9   1  10     1361.38     1254.84     32.04 o 
  -8   1  10      718.80      765.91     38.28 o 
  -7   1  10     1243.22     1210.64     27.22 o 
  -6   1  10     2322.35     2414.44     41.21 o 
  -5   1  10      749.05      664.77     16.84 o 
  -4   1  10     1047.33     1122.54     29.15 o 
  -3   1  10       17.35        9.15      3.78 o 
  -2   1  10      447.12      466.86     14.02 o 
  -1   1  10      277.34      316.69     12.54 o 
   0   1  10      611.60      624.99     19.55 o 
   1   1  10      843.04      938.23     30.69 o 
   2   1  10        2.13        9.19      7.01 o 
   3   1  10     2306.49     2357.12     78.28 o 
   4   1  10        1.30       -3.39      6.99 o 
   5   1  10     1971.41     2005.61     72.10 o 
   6   1  10       13.14       23.71     11.65 o 
 -14   2  10      428.68      369.49     24.21 o 
 -13   2  10       56.86       53.34     11.40 o 
 -12   2  10      442.41      396.95     24.16 o 
 -11   2  10        5.83       11.41      7.55 o 
 -10   2  10       55.07       46.21      8.14 o 
  -9   2  10        8.96        9.19      4.08 o 
  -8   2  10        0.59        3.57      3.58 o 
  -7   2  10       12.37        7.74      5.24 o 
  -6   2  10      190.03      192.08      8.70 o 
  -5   2  10      230.72      239.86      9.73 o 
  -4   2  10       63.45       75.15      5.94 o 
  -3   2  10      460.24      456.79     13.63 o 
  -2   2  10       42.65       58.17      5.91 o 
  -1   2  10      873.08      899.14     24.31 o 
   0   2  10      498.49      531.41     17.98 o 
   1   2  10      892.13      911.13     27.74 o 
   2   2  10        0.95       -2.86      5.41 o 
   3   2  10       27.91       24.47      9.89 o 
   4   2  10       24.26       34.86     11.28 o 
   5   2  10      122.55      107.08     15.83 o 
   6   2  10       65.43       53.64     13.18 o 
 -13   3  10      309.22      283.25     21.36 o 
 -12   3  10        0.00       -3.51      7.14 o 
 -11   3  10       19.99       25.28      9.32 o 
 -10   3  10       13.83        4.06      6.84 o 
  -9   3  10       59.88       47.70      7.55 o 
  -8   3  10        3.03        4.04      4.20 o 
  -7   3  10        1.27        2.51      3.70 o 
  -6   3  10        1.87        3.18      3.78 o 
  -5   3  10        6.93        6.12      3.51 o 
  -4   3  10        2.23       -0.39      2.77 o 
  -3   3  10        5.12        7.07      4.09 o 
  -2   3  10      119.69      128.03      8.79 o 
  -1   3  10      236.94      228.80     11.54 o 
   0   3  10      102.83      112.59      8.65 o 
   1   3  10       39.09       46.73      6.51 o 
   2   3  10        0.13       -2.94      5.49 o 
   3   3  10      164.05      158.87     17.51 o 
   4   3  10       19.29       15.90      9.04 o 
   5   3  10       54.07       67.35     13.39 o 
 -13   4  10       27.07       22.06      9.49 o 
 -12   4  10      112.21       93.97     13.39 o 
 -11   4  10        7.41       16.31      9.06 o 
 -10   4  10      310.07      280.43     20.54 o 
  -9   4  10      474.44      454.61     30.76 o 
  -8   4  10       87.33       72.99     13.90 o 
  -7   4  10      294.54      291.75     17.49 o 
  -6   4  10      274.14      282.03     14.80 o 
  -5   4  10      833.41      865.02     29.92 o 
  -4   4  10       23.32       28.52      5.36 o 
  -3   4  10      948.94      967.45     30.49 o 
  -2   4  10        1.02        4.35      3.88 o 
  -1   4  10      876.52      900.53     24.54 o 
   0   4  10      175.99      190.04     10.90 o 
   1   4  10      612.75      619.51     20.65 o 
   2   4  10       46.07       40.88      8.67 o 
   3   4  10      191.17      193.15     18.66 o 
   4   4  10       76.71       67.78     13.35 o 
   5   4  10        1.38       18.67     10.50 o 
 -12   5  10       94.19      133.38     18.65 o 
 -11   5  10      737.43      642.63     38.60 o 
 -10   5  10      779.52      743.37     41.72 o 
  -9   5  10      596.76      537.16     46.03 o 
  -8   5  10      270.17      279.39     24.62 o 
  -7   5  10      565.73      515.41     33.18 o 
  -6   5  10     1708.07     1646.04     66.78 o 
  -5   5  10     1518.54     1422.90     60.12 o 
  -4   5  10     1515.03     1527.74     58.64 o 
  -3   5  10        2.20        2.76      4.98 o 
  -2   5  10      968.76     1008.03     30.65 o 
  -1   5  10      575.38      600.25     20.73 o 
   0   5  10      330.21      331.98     15.12 o 
   1   5  10      708.18      776.14     30.53 o 
   2   5  10        1.53        8.79      6.76 o 
   3   5  10      758.21      820.34     39.55 o 
   4   5  10       58.03       30.01     10.71 o 
 -11   6  10       32.08       11.12     10.08 o 
 -10   6  10      512.62      484.46     33.45 o 
  -9   6  10       29.07       35.86     12.52 o 
  -8   6  10      138.22       98.53     16.08 o 
  -7   6  10     1040.40      966.96     48.94 o 
  -6   6  10        1.69       19.41     10.28 o 
  -5   6  10      345.98      352.64     27.16 o 
  -4   6  10      102.19      105.89     12.05 o 
  -3   6  10     1881.48     1896.14     56.44 o 
  -2   6  10      594.78      664.25     24.08 o 
  -1   6  10     1790.81     1695.98     43.95 o 
   0   6  10      505.07      501.86     20.87 o 
   1   6  10      599.52      617.63     23.76 o 
   2   6  10      616.35      690.15     46.17 o 
   3   6  10      684.61      631.68     33.99 o 
   4   6  10      137.14       90.82     14.68 o 
 -10   7  10      938.67      978.96     50.67 o 
  -9   7  10      169.68      158.39     20.02 o 
  -8   7  10      672.36      660.23     39.40 o 
  -7   7  10      678.69      633.36     37.83 o 
  -6   7  10      559.35      566.96     35.84 o 
  -5   7  10       59.74       33.86     15.44 o 
  -4   7  10      936.43      949.17     36.00 o 
  -3   7  10      342.41      322.95     19.79 o 
  -2   7  10       96.00       99.67     12.38 o 
  -1   7  10        1.09       -4.48      5.31 o 
   0   7  10      138.05      132.98     11.48 o 
   1   7  10      227.49      213.66     14.14 o 
   2   7  10        0.52       -2.07      5.45 o 
   3   7  10      588.77      621.49     39.23 o 
  -9   8  10       13.16       15.05     11.03 o 
  -8   8  10        0.79       -0.41      9.61 o 
  -7   8  10        6.46        8.09      8.81 o 
  -6   8  10        1.80       -4.66     11.65 o 
  -5   8  10       55.90       40.93     13.69 o 
  -4   8  10      138.97      147.03     13.93 o 
  -3   8  10      569.14      539.75     26.29 o 
  -2   8  10      203.26      198.35     15.99 o 
  -1   8  10      260.13      250.97     17.79 o 
   0   8  10      200.88      195.91     16.28 o 
   1   8  10      516.98      485.54     29.57 o 
  -7   9  10       19.71       -2.33     11.07 o 
  -6   9  10       19.43       21.97     11.10 o 
  -5   9  10        6.59       -0.36      8.03 o 
  -4   9  10       73.99       92.54     14.72 o 
  -3   9  10       25.88       16.98      7.80 o 
  -2   9  10      203.88      255.41     18.59 o 
  -1   9  10       94.85       82.12     11.59 o 
 -12   1  11      152.85      144.67     16.24 o 
 -11   1  11      211.41      208.89     15.23 o 
 -10   1  11       53.52       43.01      7.05 o 
  -9   1  11       21.76       30.22      6.31 o 
  -8   1  11      130.13      113.29      8.19 o 
  -7   1  11      196.78      224.61     11.20 o 
  -6   1  11       70.38       79.87      7.31 o 
  -5   1  11       21.54       17.33      5.06 o 
  -4   1  11      389.05      413.29     15.23 o 
  -3   1  11        8.06        6.77      4.33 o 
  -2   1  11        7.89        5.28      4.45 o 
  -1   1  11      724.83      722.60     23.84 o 
   0   1  11      266.94      309.96     17.53 o 
   1   1  11      179.77      166.37     15.43 o 
   2   1  11      347.76      368.75     26.16 o 
   3   1  11      279.46      260.97     22.84 o 
   4   1  11       37.76       31.87     11.10 o 
 -12   2  11      354.84      385.40     25.33 o 
 -11   2  11      307.96      237.45     20.03 o 
 -10   2  11      686.64      738.16     23.79 o 
  -9   2  11        7.66        1.33      4.50 o 
  -8   2  11     1308.02     1395.44     41.77 o 
  -7   2  11        3.66       -0.94      3.67 o 
  -6   2  11     1092.93     1125.09     34.63 o 
  -5   2  11       16.47       29.24      5.27 o 
  -4   2  11     1737.02     1820.40     38.43 o 
  -3   2  11        1.54        2.56      4.32 o 
  -2   2  11      365.09      334.53     15.72 o 
  -1   2  11      113.13      141.45     10.96 o 
   0   2  11        2.93        5.46      5.32 o 
   1   2  11      160.30      155.76     14.84 o 
   2   2  11       73.60       42.66     11.45 o 
   3   2  11       21.28       34.85     11.74 o 
   4   2  11      243.07      266.09     23.69 o 
 -12   3  11      612.41      557.50     30.77 o 
 -11   3  11      103.13      113.23     15.07 o 
 -10   3  11      672.55      612.75     31.61 o 
  -9   3  11      136.79      149.24     15.94 o 
  -8   3  11      390.45      329.42     15.48 o 
  -7   3  11      928.33      924.00     24.25 o 
  -6   3  11       97.81       57.14      6.28 o 
  -5   3  11      428.41      468.30     30.57 o 
  -4   3  11      369.36      429.99     14.86 o 
  -3   3  11      237.68      247.33     13.50 o 
  -2   3  11      521.09      585.15     20.98 o 
  -1   3  11      716.63      691.98     23.39 o 
   0   3  11      901.62     1052.49     30.30 o 
   1   3  11      647.45      598.94     28.19 o 
   2   3  11     1777.19     1770.43     70.79 o 
   3   3  11       52.68       30.97     11.10 o 
 -11   4  11       21.91        4.38      7.90 o 
 -10   4  11      425.09      431.18     26.80 o 
  -9   4  11        0.47       -0.29      7.36 o 
  -8   4  11     1932.63     1944.59     64.97 o 
  -7   4  11       46.77       66.30     12.05 o 
  -6   4  11     1216.98     1197.31     32.06 o 
  -5   4  11        2.09       11.07      5.24 o 
  -4   4  11     1461.20     1439.72     36.50 o 
  -3   4  11        9.39       14.28      5.35 o 
  -2   4  11     1350.16     1315.86     34.60 o 
  -1   4  11        1.01        3.44      5.01 o 
   0   4  11      290.47      270.29     14.59 o 
   1   4  11       21.62       33.28      7.78 o 
   2   4  11       43.41       35.01     13.11 o 
   3   4  11      171.83      147.01     18.74 o 
 -10   5  11      622.85      554.42     30.93 o 
  -9   5  11       17.28       22.06     11.19 o 
  -8   5  11      304.19      243.11     24.36 o 
  -7   5  11        1.14        6.41      8.81 o 
  -6   5  11        3.61        2.73      5.37 o 
  -5   5  11       29.46       12.79      6.17 o 
  -4   5  11       61.59       63.80      7.99 o 
  -3   5  11      157.65      169.49     11.57 o 
  -2   5  11      203.72      233.57     13.27 o 
  -1   5  11       21.25       15.67      5.89 o 
   0   5  11      377.05      373.61     18.64 o 
   1   5  11       61.88       41.75      8.18 o 
   2   5  11      397.30      390.58     27.60 o 
  -9   6  11      106.10       77.23     15.81 o 
  -8   6  11       39.91       34.45     12.46 o 
  -7   6  11        9.72        9.01      9.35 o 
  -6   6  11       24.28       21.52      8.00 o 
  -5   6  11       44.38       39.94      9.12 o 
  -4   6  11       83.51       66.18     10.91 o 
  -3   6  11       39.36       44.38      9.42 o 
  -2   6  11       66.68       51.16      8.53 o 
  -1   6  11        0.41       -0.16      4.60 o 
   0   6  11        4.68       -1.86      5.18 o 
   1   6  11      108.45      115.28     11.41 o 
  -8   7  11       74.42       58.48     15.09 o 
  -7   7  11      169.35      191.70     29.13 o 
  -6   7  11       36.21       27.30      8.54 o 
  -5   7  11      145.55      168.07     15.33 o 
  -4   7  11       32.42       33.72      8.78 o 
  -3   7  11      232.57      274.52     19.40 o 
  -2   7  11       24.00       32.66      9.21 o 
  -1   7  11      600.56      645.12     39.53 o 
 -10   0  12      222.46      163.33     14.89 o 
  -9   0  12     1415.35     1491.94     62.42 o 
  -8   0  12      130.93       86.30     11.53 o 
  -7   0  12      317.65      351.54     21.24 o 
  -6   0  12      145.94      105.16     12.69 o 
  -5   0  12     2123.53     2042.59     61.03 o 
  -4   0  12       35.19       14.68      8.08 o 
  -3   0  12      555.33      548.87     27.23 o 
  -2   0  12     1036.92     1234.78     44.11 o 
  -1   0  12       10.80        8.36     15.15 o 
   0   0  12      788.07      841.28     44.45 o 
   1   0  12      117.89       90.31     22.14 o 
 -10   1  12       51.56       72.58     10.21 o 
  -9   1  12        6.25        0.91      3.82 o 
  -8   1  12       63.27       78.87      8.02 o 
  -7   1  12        0.88        9.08      4.83 o 
  -6   1  12      666.91      687.78     21.19 o 
  -5   1  12      204.73      244.80     12.65 o 
  -4   1  12      787.31      771.82     23.14 o 
  -3   1  12      439.18      493.43     18.92 o 
  -2   1  12      663.58      682.98     24.20 o 
  -1   1  12      219.60      231.00     16.37 o 
   0   1  12      437.62      409.01     24.10 o 
   1   1  12      175.79      186.18     20.19 o 
 -10   2  12       95.89       67.78     13.25 o 
  -9   2  12      377.39      386.38     15.53 o 
  -8   2  12       56.48       53.74      7.00 o 
  -7   2  12      306.71      290.44     13.42 o 
  -6   2  12       12.31        2.32      4.55 o 
  -5   2  12       17.71       19.83      5.61 o 
  -4   2  12        6.17       -0.21      4.22 o 
  -3   2  12       21.41       11.74      5.91 o 
  -2   2  12        0.73       -1.15      5.28 o 
  -1   2  12       10.43       16.99      6.71 o 
   0   2  12      169.08      205.54     17.53 o 
  -9   3  12       34.36       36.73     11.22 o 
  -8   3  12       20.36       20.87      7.19 o 
  -7   3  12       15.74       17.14      5.40 o 
  -6   3  12        7.04        8.27      4.46 o 
  -5   3  12       82.47       71.75      7.56 o 
  -4   3  12        0.14       -3.64      4.61 o 
  -3   3  12       69.03       77.40      8.95 o 
  -2   3  12        1.63        0.86      5.09 o 
  -1   3  12       14.63       12.41      6.18 o 
   0   3  12        0.39       -0.02      6.53 o 
  -8   4  12       50.33       38.00      8.32 o 
  -7   4  12      459.88      467.41     22.53 o 
  -6   4  12        0.16        1.83      5.85 o 
  -5   4  12      279.10      283.46     15.08 o 
  -4   4  12       75.84      101.37      9.69 o 
  -3   4  12       65.64       58.95      8.47 o 
  -2   4  12      307.33      337.56     16.65 o 
  -1   4  12       33.88       23.00      6.96 o 
  -7   5  12        1.07       10.56      6.65 o 
  -6   5  12      302.51      329.20     18.93 o 
  -5   5  12       99.85      141.24     12.92 o 
  -4   5  12     1090.36     1094.15     37.12 o 
  -3   5  12      246.22      283.05     17.71 o 
                                                 
